# Supplementary material for: Parallel and Intertwining Threads of Domestication in Allopolyploid Cotton
Source: Adv Sci (Weinh). 2021 Mar 15;8(10):2003634. doi: 10.1002/advs.202003634 (PMC8132148; doi:10.1002/advs.202003634)
Supplement: Supplementary file 3 — Supporting Tables [file ADVS-8-2003634-s001.xlsx]

## Sheet: Supplementary Note 1, Table 1
Supplementary Note 1, Table 1. A descriptive list of the 1,432 cotton accessions analyzed in this study.
* Denotes G. hirsutum or G.barbadense accessions considered to represent pure wild accessions for the purpose of evaluating introgression. For the purposes of evaluating intogression in G. hirsutum, representatives from G. ekmanianum and G. stephensii were also used (see methods).
Accession	Library ID (NCBI)	SRA ID	Alternative ID1	Accession/Cultivar name	SA ID	PI Number	Species	Wild/Cultivar/Mutant *	Sequenced this study	Country	State	City	Latitude	Longitude	Pass Filter (Yes/No)	Clean Reads	Clean Bases(GB)	Coverage(2.26Gb)
AcalaUltima	PL112001	-	P112AU	ACALA ULTIMA			G. hirsutum	Cultivar	Previous Data	United States			34.52	105.87	Yes
Als-WT	PL112009	-	P112Als-WT	ALS-WT			G. hirsutum	Cultivar	Previous Data	United States					Yes
Coker_312	PL111004	SRX669469	P111Cok312	COKER-312		PI529278	G. hirsutum	Cultivar	Previous Data	United States			37.09	-95.71	Yes
Coker139	PL116004	SRS705557	P116Cok139	COKER 139		PI601389	G. hirsutum	Cultivar	Previous Data	United States			37.09	-95.71	Yes
Coker315	PL112002	-	P112Cok315	COKER 315			G. hirsutum	Cultivar	Previous Data	United States			37.09	-95.71	Yes
DIV002	BYU11001	SRX3411981	B11DIV002	ACALA 111 ROGERS	SA-0517	PI528816	G. hirsutum	Cultivar	Yes	United States	TEXAS	COLLEGE STATION	30.63	-96.33	Yes	544363886	64.6484	28.6055
DIV007	BYU11002	SRX3411885	B11DIV007	ACALA 1517D	SA-1178	PI529243	G. hirsutum	Cultivar	Yes	United States	CALIFORNIA	SHAFTER	35.5	-119.27	Yes	507297902	37.8334	16.7404
DIV012	BYU11003	SRX3411982	B11DIV012	ACALA 5	SA-1103	PI529169	G. hirsutum	Cultivar	Yes	United States	ARIZONA	SACATON	33.08	-111.74	Yes	415537318	48.2305	21.3409
DIV030	BYU11004	SRX3411986	B11DIV030	AK-DJURA FREGO	SA-0740	PI528931	G. hirsutum	Cultivar	Yes	United States	MISSISSIPPI	STONEVILLE	33.42	-90.92	Yes	397914706	49.4186	21.8667
DIV033	BYU11005	SRX3411985	B11DIV033	AK-DJURA VIRESCENT	SA-0736	PI528927	G. hirsutum	Cultivar	Yes	United States	MISSISSIPPI	STONEVILLE	33.42	-90.92	Yes	308656506	38.5262	17.047
DIV034	BYU11006	SRX3411979	B11DIV034	ALLEN 33		PI529318	G. hirsutum	Cultivar	Yes	FRANCE	Paris		48.86	2.35	Yes	449408542	52.7041	23.3204
DIV037	BYU11007	SRX3411987	B11DIV037	ARIZONA RED	SA-0010	PI528427	G. hirsutum	Cultivar	Yes	United States	ARKANSAS	FAYETTEVILLE	36.08	-94.17	Yes	517214736	49.091	21.7217
DIV040	BYU11008	SRX3411980	B11DIV040	ARKANSAS 10	SA-0717	PI528912	G. hirsutum	Cultivar	Yes	United States	ARKANSAS	MARIANNA	34.77	-90.76	Yes	438510020	52.0066	23.0118
DIV042	BYU11009	SRX3411977	B11DIV042	ARKOT 8102	SA-2316	PI595852	G. hirsutum	Cultivar	Yes	United States	ARKANSAS	FAYETTVILLE	36.08	-94.17	Yes	456931810	52.0072	23.0121
DIV046	BYU11010	SRX3411978	B11DIV046	BJAG1 NECT		PI415201	G. hirsutum	Cultivar	Yes	CHAD			15.45	18.73	Yes	419581478	47.5065	21.0206
DIV048	BYU11011	SRX3411988	B11DIV048	BLIGHTMASTER	SA-1136	PI529202	G. hirsutum	Cultivar	Yes	United States	TEXAS	COLLEGE STATION	30.63	-96.33	Yes	817325086	98.1439	43.4265
DIV055	BYU11012	SRX3411989	B11DIV055	BULGARIA 432	SA-1408	PI529463	G. hirsutum	Cultivar	Yes	BULGARIA	CHIRPAN		42.2	25.32	Yes	464552604	53.9261	23.8611
DIV058	BYU11013	SRX3411990	B11DIV058	CA 17	SA-1266	PI529322	G. hirsutum	Cultivar	Yes	Uganda	Kampala		0.35	32.58	Yes	606331756	49.8334	22.0502
DIV059	BYU11014	SRX3411975	B11DIV059	CA 23	SA-1267	PI529323	G. hirsutum	Cultivar	Yes	UGANDA	Kampala		0.35	32.58	Yes	854784920	103.72	45.8939
DIV063	BYU11015	SRX3411976	B11DIV063	FFJA	SA-2383	PI603002	G. hirsutum	Cultivar	Yes	United States	TEXAS	COLLEGE STATION	30.63	-96.33	Yes	360851188	45.359	20.0704
DIV066	BYU11016	SRX3411983	B11DIV066	CAHUGLBBCS-1-88	SA-2386	PI603005	G. hirsutum	Cultivar	Yes	United States	TEXAS	COLLEGE STATION	30.63	-96.33	Yes	823247058	98.7851	43.7102
DIV074	BYU11017	SRX3411991	B11DIV074	CLEVELAND 54	SA-0246	PI528612	G. hirsutum	Cultivar	Yes	United States	ARIZONA	SACATON	33.08	-111.74	Yes	390733796	48.2201	21.3363
DIV079	BYU11018	SRX3411984	B11DIV079	COKER 201	SA-1182	PI529247	G. hirsutum	Cultivar	Yes	United States	SOUTH CAROLINA	HARTSVILLE	34.37	-80.07	Yes	753452990	91.5096	40.491
DIV096	BYU11019	SRX3411923	B11DIV096	CS-8610	SA-1621	PI513392	G. hirsutum	Cultivar	Yes	United States	TEXAS	COLLEGE STATION	30.63	-96.33	Yes	457483098	56.324	24.9221
DIV106	BYU11020	SRX3411877	B11DIV106	DELTAPINE 14	SA-0874	PI528970	G. hirsutum	Cultivar	Yes	United States	LOUISIANA	BATON ROUGE	30.46	-91.14	Yes	502768566	57.4498	25.4203
DIV119	BYU11021	SRX3411992	B11DIV119	DELTAPINE SR383	SA-2902	PI600905	G. hirsutum	Cultivar	Yes	United States	MISSISSIPPI	SCOTT	32.45	-89.47	Yes	527229714	38.4365	17.0073
DIV134	BYU11022	SRX3411924	B11DIV134	EARLISTAPLE 7	SA-1516	PI529570	G. hirsutum	Cultivar	Yes	United States	TEXAS		31.97	-99.9	Yes	476835762	52.1686	23.0834
DIV136	BYU11023	SRX3411925	B11DIV136	EMPIRE	SA-1113	PI529179	G. hirsutum	Cultivar	Yes	United States	NORTH CAROLINA	RALEIGH	35.78	-78.64	Yes	357434654	42.5931	18.8465
DIV138	BYU11024	SRX3411993	B11DIV138	EMPIRE WR		PI529224	G. hirsutum	Cultivar	Yes	United States	MARYLAND		39.05	-76.64	Yes	502948242	49.106	21.7283
DIV141	BYU11025	SRX3411926	B11DIV141	EXPRESS 121	SA-0882	PI528977	G. hirsutum	Cultivar	Yes	United States	LOUISIANA	BATON ROUGE	30.46	-91.14	Yes	431998392	51.659	22.858
DIV144	BYU11026	SRX3411919	B11DIV144	FJA	SA-1518	PI529572	G. hirsutum	Cultivar	Yes	United States	TEXAS		31.97	-99.9	Yes	834883166	101.349	44.8446
DIV169	BYU11027	SRX3411920	B11DIV169	GSA 74	SA-2376	PI600741	G. hirsutum	Cultivar	Yes	United States	TEXAS		31.97	-99.9	Yes	792816128	95.8121	42.3947
DIV176	BYU11028	SRX3411921	B11DIV176	H1220	SA-2302	PI578226	G. hirsutum	Cultivar	Yes	United States	LOUISIANA		30.98	-91.96	Yes	483983602	60.9534	26.9705
DIV178	BYU11029	SRX3411922	B11DIV178	HALF AND HALF	SA-0864	PI528964	G. hirsutum	Cultivar	Yes	United States	LOUISIANA	BATON ROUGE	30.46	-91.14	Yes	779794366	96.3609	42.6376
DIV184	BYU11030	SRX3411917	B11DIV184	HOPI MOENCOPI	SA-0281	PI528635	G. hirsutum	Cultivar	Yes	United States	ARIZONA	SACATON	33.08	-111.74	Yes	408290524	48.5999	21.5044
DIV195	BYU11031	SRX3411918	B11DIV195	LA. 850082FN	SA-2209	PI572268	G. hirsutum	Cultivar	Yes	United States	MISSISSIPPI	STONEVILLE	33.42	-90.92	Yes	765292688	91.983	40.7005
DIV199	BYU11032	SRX3411994	B11DIV199	LANKART 311		PI601392	G. hirsutum	Cultivar	Yes	United States	TEXAS		31.97	-99.9	Yes	471544750	46.3491	20.5085
DIV206	BYU11033	SRX3412010	B11DIV206	LBBCDBOAKH-1-90	SA-2385	PI603004	G. hirsutum	Cultivar	Yes	United States	TEXAS	COLLEGE STATION	30.63	-96.33	Yes	366613350	45.037	19.9279
DIV209	BYU11034	SRX3412009	B11DIV209	LOCKETT 88	SA-1017	PI529086	G. hirsutum	Cultivar	Yes	United States	TEXAS	COLLEGE STATION	30.63	-96.33	Yes	777343398	94.2026	41.6826
DIV211	BYU11035	SRX3412012	B11DIV211	M.U.8B UA 7-44	SA-0166	PI528560	G. hirsutum	Cultivar	Yes	Trinidad and Tobago	Trinidad		10.38	-61.23	Yes	425166718	50.6625	22.417
DIV213	BYU11036	SRX3412050	B11DIV213	M4	SA-1054	PI529123	G. hirsutum	Cultivar	Yes	PAKISTAN	TANDOJAM		25.43	68.53	Yes	448965706	41.9097	18.5441
DIV226	BYU11037	SRX3412049	B11DIV226	MULTIPLE MARKER	SA-0840	PI528950	G. hirsutum	Cultivar	Yes	United States	NORTH CAROLINA	RALEIGH	35.78	-78.64	Yes	452129382	40.2711	17.8191
DIV230	BYU11038	SRX3412011	B11DIV230	NC 88-95	SA-2226	PI583376	G. hirsutum	Cultivar	Yes	United States	NORTH CAROLINA		35.76	-79.02	Yes	410086162	49.2975	21.813
DIV232	BYU11039	SRX3412006	B11DIV232	NEW BOYKIN	SA-0891	PI528984	G. hirsutum	Cultivar	Yes	United States	LOUISIANA	BATON ROUGE	30.46	-91.14	Yes	363313480	43.1378	19.0875
DIV237	BYU11040	SRX3412005	B11DIV237	PAYMASTER 101	SA-1021	PI529090	G. hirsutum	Cultivar	Yes	United States	TEXAS	COLLEGE STATION	30.63	-96.33	Yes	428936272	52.9363	23.4231
DIV243	BYU11041	SRX3412051	B11DIV243	PAYMASTER 266	SA-1550	PI529604	G. hirsutum	Cultivar	Yes	United States	TEXAS	PLAINVIEW	34.18	-101.71	Yes	605332136	58.0432	25.6828
DIV245	BYU11042	SRX3411886	B11DIV245	PAYMASTERHS200		PI542974	G. hirsutum	Cultivar	Yes	United States	TEXAS		31.97	-99.9	Yes	515920312	57.0682	25.2514
DIV246	BYU11043	SRX3412008	B11DIV246	PAYMASTER HS26	SA-1668	PI606814	G. hirsutum	Cultivar	Yes	United States	TEXAS	PLAINVIEW	34.18	-101.71	Yes	414575722	51.8842	22.9576
DIV249	BYU11044	SRX3412007	B11DIV249	PD 0113	SA-1559	PI529613	G. hirsutum	Cultivar	Yes	United States	SOUTH CAROLINA	USDA/ARS, FLORENCE	34.24	-79.81	Yes	346775628	42.2261	18.6841
DIV255	BYU11045	SRX3412014	B11DIV255	PD 2164	SA-1563	PI529617	G. hirsutum	Cultivar	Yes	United States	SOUTH CAROLINA	USDA/ARS, FLORENCE	34.24	-79.81	Yes	478326828	61.6117	27.2618
DIV256	BYU11046	SRX3412013	B11DIV256	PD 2165	SA-1564	PI529618	G. hirsutum	Cultivar	Yes	United States	SOUTH CAROLINA	USDA/ARS, FLORENCE	34.24	-79.81	Yes	481542442	54.8737	24.2804
DIV260	BYU11047	SRX3412054	B11DIV260	PD4461Q	SA-1576	PI529630	G. hirsutum	Cultivar	Yes	United States	SOUTH CAROLINA	USDA/ARS, FLORENCE	34.24	-79.81	Yes	425932818	53.4022	23.6293
DIV263	BYU11048	SRX3412140	B11DIV263	PD 781	SA-1637	PI533643	G. hirsutum	Cultivar	Yes	United States	SOUTH CAROLINA	USDA/ARS, FLORENCE	34.24	-79.81	Yes	447500426	50.5529	22.3686
DIV264	BYU11049	SRX3412141	B11DIV264	PD 785	SA-1638	PI533644	G. hirsutum	Cultivar	Yes	United States	SOUTH CAROLINA	USDA/ARS, FLORENCE	34.24	-79.81	Yes	305683542	38.4458	17.0114
DIV269	BYU11050	SRX3412138	B11DIV269	PD 93009	SA-2261	PI591419	G. hirsutum	Cultivar	Yes	United States	SOUTH CAROLINA	USDA/ARS, FLORENCE	34.24	-79.81	Yes	461472926	58.7101	25.9779
DIV272	BYU11051	SRX3412139	B11DIV272	PD 93030	SA-2264	PI591422	G. hirsutum	Cultivar	Yes	United States	SOUTH CAROLINA	USDA/ARS, FLORENCE	34.24	-79.81	Yes	410936412	51.6433	22.851
DIV273	BYU11052	SRX3412053	B11DIV273	PD93034	SA-2265	PI591423	G. hirsutum	Cultivar	Yes	United States	SOUTH CAROLINA	USDA/ARS, FLORENCE	34.24	-79.81	Yes	514448656	46.4521	20.554
DIV289	BYU11053	SRX3411833	B11DIV289	ROGERS LG10	SA-2375	PI600731	G. hirsutum	Cultivar	Yes	United States	TEXAS		31.97	-99.9	Yes	380081606	47.7457	21.1264
DIV293	BYU11054	SRX3412055	B11DIV293	RUGOSE INDORE	SA-0103	PI528510	G. hirsutum	Cultivar	Yes	Trinidad and Tobago	Trinidad		10.38	-61.23	Yes	426765740	53.6532	23.7403
DIV296	BYU11055	SRX3412052	B11DIV296	OR27	SA-2329	PI607196	G. hirsutum	Cultivar	Yes	SOUTH AFRICA	Rustenburg		-25.65	27.26	Yes	355573566	41.5759	18.3964
DIV298	BYU11056	SRX3412136	B11DIV298	AUBURN 634RNR	SA-2413	PI607237	G. hirsutum	Cultivar	Yes	United States	ALABAMA	AUBURN UNIVERSITY	32.59	-85.5	Yes	374373344	46.0653	20.3829
DIV305	BYU11057	SRX3412047	B11DIV305	SEALAND 1	SA-0588	PI528871	G. hirsutum	Cultivar	Yes	United States	SOUTH CAROLINA	FLORENCE	34.2	-79.76	Yes	383375126	30.7597	13.6105
DIV306	BYU11058	SRX3412137	B11DIV306	SEALAND #2	SA-0589	PI528872	G. hirsutum	Cultivar	Yes	United States	SOUTH CAROLINA	FLORENCE	34.2	-79.76	Yes	395774294	49.914	22.0858
DIV307	BYU11059	SRX3411775	B11DIV307	SEALAND 7 WHITEFL	SA-0591	PI528874	G. hirsutum	Cultivar	Yes	United States	SOUTH CAROLINA	FLORENCE	34.2	-79.76	Yes	506472638	47.7249	21.1172
DIV308	BYU11060	SRX3412134	B11DIV308	SEALAND #7 YELLOW FLOWER	SA-0590	PI528873	G. hirsutum	Cultivar	Yes	United States	SOUTH CAROLINA	FLORENCE	34.2	-79.76	Yes	495093198	60.6277	26.8264
DIV310	BYU11061	SRX3412048	B11DIV310	SEALAND 472	SA-0410	PI528729	G. hirsutum	Cultivar	Yes	United States	SOUTH CAROLINA	FLORENCE	34.2	-79.76	Yes	363034720	33.3382	14.7514
DIV316	BYU11062	SRX3412135	B11DIV316	SOUTHLAND M1		PI601652	G. hirsutum	Cultivar	Yes	United States	TEXAS		31.97	-99.9	Yes	513145952	63.1186	27.9286
DIV319	BYU11063	SRX3412143	B11DIV319	SPNXCHGLBH-1-94		PI634326	G. hirsutum	Cultivar	Yes	United States	TEXAS		31.97	-99.9	Yes	335973128	42.1773	18.6625
DIV322	BYU11064	SRX3412144	B11DIV322	STATION MILLER	SA-0865	PI528965	G. hirsutum	Cultivar	Yes	United States	LOUISIANA	BATON ROUGE	30.46	-91.14	Yes	379259566	46.3389	20.5039
DIV347	BYU11065	SRX3411884	B11DIV347	TAMCOT LUXOR	SA-3148	PI610194	G. hirsutum	Cultivar	Yes	United States	TEXAS	COLLEGE STATION	30.63	-96.33	Yes	493352944	61.99	27.4292
DIV351	BYU11066	SRX3411883	B11DIV351	TAMCOT SP-23	SA-1582	PI529636	G. hirsutum	Cultivar	Yes	United States	TEXAS	COLLEGE STATION	30.63	-96.33	Yes	544606704	62.3308	27.58
DIV355	BYU11067	SRX3411882	B11DIV355	TASHKENT 1	SA-1392	PI529447	G. hirsutum	Cultivar	Yes	UZBEKISTAN	TASHKENT		41.3	69.24	Yes	448366458	50.8288	22.4906
DIV363	BYU11068	SRX3411881	B11DIV363	TIDEWATER 29	SA-0550	PI528839	G. hirsutum	Cultivar	Yes	United States	TENNESSEE	KNOXVILLE	35.96	-83.92	Yes	418671426	52.8532	23.3864
DIV364	BYU11069	SRX3411776	B11DIV364	TIDEWTER E372-4	SA-0409	PI528728	G. hirsutum	Cultivar	Yes	United States	SOUTH CAROLINA	FLORENCE	34.2	-79.76	Yes	468244298	41.6402	18.4249
DIV366	BYU11070	SRX3411880	B11DIV366	TOOLE	SA-0863	PI528963	G. hirsutum	Cultivar	Yes	United States	LOUISIANA	BATON ROUGE	30.46	-91.14	Yes	450868654	56.2764	24.9011
DIV373	BYU11071	SRX3411878	B11DIV373	WANNAMAKER CLEVELAND	SA-0296	PI528645	G. hirsutum	Cultivar	Yes	United States	ARIZONA	SACATON	33.08	-111.74	Yes	406173302	47.6926	21.1029
DIV380	BYU11072	SRX3411879	B11DIV380	WILDS 18	SA-0475	PI528781	G. hirsutum	Cultivar	Yes	United States	MISSISSIPPI	STONEVILLE	33.42	-90.92	Yes	503858838	58.7628	26.0012
DIV382	BYU11073	SRX3411773	B11DIV382	WILDS 34-4,T85 2	SA-0557	PI528843	G. hirsutum	Cultivar	Yes	United States	TENNESSEE	KNOXVILLE	35.96	-83.92	Yes	506776940	48.633	21.519
DP5690	PL111001	SRX996760	P111DP5690	DELTAPINE-5690		PI548822	G. hirsutum	Cultivar	Previous Data	United States			37.09	-95.71	Yes
DP90	PL112003	-	P112DP90	DELTAPINE 90			G. hirsutum	Cultivar	Previous Data	United States			37.09	-95.71	Yes
FM832	PL111005	SRX669468	P111FM832	FIBERMAX-832		PI603955	G. hirsutum	Cultivar	Previous Data	United States			37.09	-95.71	Yes
FM966	PL112004	-	P112FM966	FIBERMAX 966			G. hirsutum	Cultivar	Previous Data	United States			37.09	-95.71	Yes
Im-WT	PL112012	-	P112Im-WT	IM-WT			G. hirsutum	Cultivar	Previous Data	United States					Yes
Li2-WT	PL112014	-	P112Li2-WT	LI2-WT			G. hirsutum	Cultivar	Previous Data	United States					Yes
Maxxa	PL111002	SRX204794	P111Maxxa	ACALA MAXXA		PI540885	G. hirsutum	Cultivar	Previous Data	United States			37.09	-95.71	Yes
MS240	PL111006	SRX669467	P111240RNR	M-240RNR		PI592511	G. hirsutum	Cultivar	Previous Data	United States			37.09	-95.71	Yes
NC769	BYU11074	SRX3433871	B11NC769	NC05AZ21		PI667659	G. hirsutum	Cultivar	Yes						Yes	504493908	60.9866	26.9852
NC770	BYU11075	SRX3433779	B11NC770	NC05AZ06			G. hirsutum	Cultivar	Yes						Yes	458497564	53.5016	23.6733
PD1	PL111007	SRX668322	P111PD1	PD-1		PI606805	G. hirsutum	Cultivar	Previous Data	United States			37.09	-95.71	Yes
PSC355	PL112005	-	P112PSC355	PHYTOGEN PSC 355			G. hirsutum	Cultivar	Previous Data	United States			37.09	-95.71	Yes
SA0002	BYU11076	SRX3411937	B11SA0002	ALGERIAN BROWN		PI528419	G. hirsutum	Cultivar	Yes	Algeria			28.03	1.66	Yes	492629748	54.9516	24.3149
SA0033	BYU11077	SRX3411936	B11SA0033	HOPI		PI528450	G. hirsutum	Cultivar	Yes	United States	New Mexico		34.52	-105.87	Yes	402422444	46.9114	20.7573
SA0053	BYU11078	SRX3411935	B11SA0053	COOK 912 POPE CLEAN SEED		PI528466	G. hirsutum	Cultivar	Yes	United States			37.09	-95.71	Yes	331879380	38.7436	17.1432
SA0084	BYU11079	SRX3412163	B11SA0084	FLORIDA SHORT STAPLE (HAIRY)		PI528494	G. hirsutum	Cultivar	Yes	United States	Florida		27.66	-81.52	Yes	503039762	60.4947	26.7676
SA0159	BYU11080	SRX3412142	B11SA0159	TIPO CHACO UA 4-4		PI528557	G. hirsutum	Cultivar	Yes	Trinidad and Tobago	Trinidad		10.38	-61.23	Yes	326664492	37.7559	16.7062
SA0165	BYU11081	SRX3411849	B11SA0165	M.U. 3 UA 7-41		PI528559	G. hirsutum	Cultivar	Yes	Trinidad and Tobago	Trinidad		10.38	-61.23	Yes	450801374	52.6703	23.3055
SA0186	BYU11082	SRX3411850	B11SA0186	FELISTANA UA-7-18		PI528575	G. hirsutum	Cultivar	Yes	Trinidad and Tobago	Trinidad		10.38	-61.23	Yes	382356366	46.4469	20.5517
SA0238	BYU11083	SRX3411851	B11SA0238	ACALA 1064 (NEW MEXICO)		PI528606	G. hirsutum	Cultivar	Yes	United States	Arizona	Sacaton	33.08	-111.74	Yes	480244608	58.4889	25.8801
SA0298	BYU11084	SRX3411852	B11SA0298	WONDER WILT WANNAMAKER'S		PI528647	G. hirsutum	Cultivar	Yes	United States	Arizona	Sacaton	33.08	-111.74	Yes	413641226	50.1963	22.2108
SA0300	BYU11085	SRX3411853	B11SA0300	ROWDEN #2		PI528649	G. hirsutum	Cultivar	Yes	United States	Texas	Wills Point	32.71	-96.01	Yes	411533420	51.0912	22.6067
SA0311	BYU11086	SRX3411854	B11SA0311	AMBASSADOR (4B6)		PI528657	G. hirsutum	Cultivar	Yes	United States	Mississippi	Stoneville	33.42	-90.92	Yes	457290288	55.3958	24.5114
SA0333	BYU11087	SRX3411855	B11SA0333	UGANDA B31		PI528672	G. hirsutum	Cultivar	Yes	Uganda			1.37	32.29	Yes	366475424	44.9128	19.8729
SA0369	BYU11088	SRX3411856	B11SA0369	D AND PL 10-1		PI528699	G. hirsutum	Cultivar	Yes	United States	Louisiana	Baton Rouge	30.46	-91.14	Yes	457682270	52.9627	23.4348
SA0582	BYU11089	SRX3411857	B11SA0582	CB 2525		PI528865	G. hirsutum	Cultivar	Yes	Turkey	Biga, Canakkace		40.23	27.24	Yes	449147630	52.8433	23.382
SA0668A	BYU11090	SRX3411858	B11SA0668A	CB 2678			G. hirsutum	Cultivar	Yes	Turkey	Ankara		39.93	32.86	Yes	343876674	38.6243	17.0904
SA0718	BYU11091	SRX3412160	B11SA0718	ARKANSAS 11 NUCALA X ROWDEN 20-4-		PI528913	G. hirsutum	Cultivar	Yes	United States	Arkansas	Marianna	34.77	-90.76	Yes	363770434	44.6214	19.744
SA0815	BYU11092	SRX3412159	B11SA0815	MEXICAN #68		PI528939	G. hirsutum	Cultivar	Yes	Mexico			23.63	-102.55	Yes	460050568	56.1771	24.8571
SA0825	BYU11093	SRX3412162	B11SA0825	MEXICAN #102		PI528942	G. hirsutum	Cultivar	Yes	Mexico			23.63	-102.55	Yes	426036078	50.5439	22.3646
SA0857	BYU11094	SRX3412161	B11SA0857	ACALA ORIGINAL		PI528959	G. hirsutum	Cultivar	Yes	United States	Louisiana	Baton Rouge	30.46	-91.14	Yes	459709662	55.0573	24.3616
SA0881	BYU11095	SRX3412156	B11SA0881	MISSDEL		PI528976	G. hirsutum	Cultivar	Yes	United States	Louisiana	Baton Rouge	30.46	-91.14	Yes	350477140	41.2125	18.2356
SA0883	BYU11096	SRX3412155	B11SA0883	LIGHTNING EXPRESS		PI528978	G. hirsutum	Cultivar	Yes	United States	Louisiana	Baton Rouge	30.46	-91.14	Yes	314626952	36.7615	16.2661
SA0892	BYU11097	SRX3412158	B11SA0892	MEBANE		PI528985	G. hirsutum	Cultivar	Yes	United States	Louisiana	Baton Rouge	30.46	-91.14	Yes	363716970	42.4434	18.7802
SA0904	BYU11098	SRX3412157	B11SA0904	PI 194831 B181		PI528992	G. hirsutum	Cultivar	Yes	Uganda			1.37	32.29	Yes	359973228	43.2719	19.1468
SA0940	BYU11099	SRX3412165	B11SA0940	PI 194849 53 D4		PI529010	G. hirsutum	Cultivar	Yes	Greece	Salonica		40.64	22.94	Yes	311413502	36.7565	16.2639
SA0965	BYU11100	SRX3412164	B11SA0965	PLAINS		PI529035	G. hirsutum	Cultivar	Yes	United States	Alabama	Auburn University	32.59	-85.5	Yes	312304620	38.6545	17.1038
SA0982	BYU11101	SRX3412031	B11SA0982	5143		PI529051	G. hirsutum	Cultivar	Yes	South Africa		Barberton	-25.78	31.04	Yes	319197974	38.4861	17.0292
SA1006	BYU11102	SRX3412032	B11SA1006	LANKART SEL. 611		PI529075	G. hirsutum	Cultivar	Yes	United States	Texas	College Station	30.63	-96.33	Yes	309545976	37.0606	16.3985
SA1019	BYU11103	SRX3412029	B11SA1019	WESTERN STORMPROOF		PI529088	G. hirsutum	Cultivar	Yes	United States	Texas	College Station	30.63	-96.33	Yes	341477696	41.4226	18.3286
SA1044	BYU11104	SRX3412030	B11SA1044	STORM KING T.P.S.A. NO. 41		PI529113	G. hirsutum	Cultivar	Yes	United States	Oklahoma	Chickasha	35.05	-97.94	Yes	305766220	36.7454	16.259
SA1055	BYU11105	SRX3412027	B11SA1055	M 100		PI529124	G. hirsutum	Cultivar	Yes	Uzbekistan	Tashkent		41.3	69.24	Yes	438913158	51.774	22.9088
SA1111	BYU11106	SRX3412028	B11SA1111	ACALA 2		PI529177	G. hirsutum	Cultivar	Yes	Greece	Sindos		40.67	22.8	Yes	454723848	54.6397	24.1769
SA1138	BYU11107	SRX3412025	B11SA1138	RILCOT 90		PI529204	G. hirsutum	Cultivar	Yes	United States	Texas	College Station	30.63	-96.33	Yes	433541938	50.7427	22.4525
SA1139	BYU11108	SRX3412026	B11SA1139	PAYMASTER 54 B		PI529205	G. hirsutum	Cultivar	Yes	United States	Texas	College Station	30.63	-96.33	Yes	361229394	42.3123	18.7223
SA1156	BYU11109	SRX3412033	B11SA1156	DEKALB 220		PI529222	G. hirsutum	Cultivar	Yes	United States	Mississippi	Stoneville	33.42	-90.92	Yes	441888000	51.3204	22.7081
SA1166	BYU11110	SRX3412034	B11SA1166	CHRISTIDIS 53D7		PI529232	G. hirsutum	Cultivar	Yes	Greece			39.07	21.82	Yes	474937698	54.5364	24.1312
SA1181	BYU11111	SRX3411998	B11SA1181	ACALA SJ-1		PI529246	G. hirsutum	Cultivar	Yes	United States	California	Shafter	35.5	-119.27	Yes	376567352	44.7093	19.7829
SA1184	BYU11112	SRX3411997	B11SA1184	COKER 310		PI529249	G. hirsutum	Cultivar	Yes	United States	South Carolina	Hartsville	34.37	-80.07	Yes	455488498	54.2618	24.0097
SA1205	BYU11113	SRX3411996	B11SA1205	CB 4012 KING KARAJAZSY		PI529270	G. hirsutum	Cultivar	Yes	United States	Georgia		32.17	-82.9	Yes	369509490	42.9469	19.003
SA1212	BYU11114	SRX3411995	B11SA1212	MEXICO 910		PI529277	G. hirsutum	Cultivar	Yes	Mexico	Sonora	Cuidad Obregon	27.48	-109.93	Yes	419920064	49.0711	21.7129
SA1230	BYU11115	SRX3412002	B11SA1230	73 CB 3992		PI529295	G. hirsutum	Cultivar	Yes	Bulgaria			42.73	25.49	Yes	362212158	42.6595	18.8759
SA1232	BYU11116	SRX3412001	B11SA1232	AC 134 CB 4029		PI529296	G. hirsutum	Cultivar	Yes	Pakistan			30.38	69.35	Yes	354560458	41.0721	18.1735
SA1237	BYU11117	SRX3412000	B11SA1237	PAK 51 CB 4024		PI529300	G. hirsutum	Cultivar	Yes	Pakistan			30.38	69.35	Yes	395712350	46.8521	20.731
SA1250	BYU11118	SRX3411999	B11SA1250	SK32 CB 4037		PI529311	G. hirsutum	Cultivar	Yes	Thailand			15.87	100.99	Yes	352627662	42.3883	18.7559
SA1263	BYU11119	SRX3412004	B11SA1263	ALBACALA 7		PI529319	G. hirsutum	Cultivar	Yes	Uganda	Kampala		0.35	32.58	Yes	403830634	46.4669	20.5606
SA1278	BYU11120	SRX3412003	B11SA1278	ALA 71-1		PI529334	G. hirsutum	Cultivar	Yes	Swaziland	Big Bend		-26.78	31.93	Yes	407838044	48.311	21.3765
SA1291	BYU11121	SRX3411891	B11SA1291	UKA J2 (72) 017		PI529347	G. hirsutum	Cultivar	Yes	Tanzania			-6.37	34.89	Yes	380106050	44.2863	19.5957
SA1330	BYU11122	SRX3411892	B11SA1330	REBA P 279 (REBA B-50 X DPL SMO.)		PI529386	G. hirsutum	Cultivar	Yes	Chad	Moundou		8.59	16.08	Yes	348667816	39.5741	17.5107
SA1349	BYU11123	SRX3411893	B11SA1349	IAC 18		PI529405	G. hirsutum	Cultivar	Yes	Brazil	Sao Paulo	Campinas	-22.91	-47.06	Yes	462030984	51.9981	23.008
SA1392	BYU11124	SRX3411894	B11SA1392	TASHKENT I		PI529447	G. hirsutum	Cultivar	Yes	Uzbekistan	Tashkent		41.3	69.24	Yes	483321834	56.8532	25.1563
SA1403	BYU11125	SRX3411887	B11SA1403	3010		PI529458	G. hirsutum	Cultivar	Yes	Azerbaijan	Kirovabad		40.69	46.37	Yes	425663862	49.0424	21.7002
SA1406	BYU11126	SRX3411888	B11SA1406	S4727		PI529461	G. hirsutum	Cultivar	Yes	Kazakhastan	Turkestan		43.31	68.23	Yes	370911186	42.8275	18.9502
SA1412	BYU11127	SRX3411889	B11SA1412	CHUNG MEIN-JUE #7		PI529467	G. hirsutum	Cultivar	Yes	People's Republic of China	Henan	Anyang	36.1	114.39	Yes	402347080	45.6391	20.1943
SA1419	BYU11128	SRX3411890	B11SA1419	CHINA 86-1		PI529474	G. hirsutum	Cultivar	Yes	People's Republic of China	Henan	Xinxiang	35.3	113.93	Yes	381638746	45.1513	19.9785
SA1420	BYU11129	SRX3411895	B11SA1420	CHINA 632		PI529475	G. hirsutum	Cultivar	Yes	People's Republic of China			35.86	104.2	Yes	418346834	50.4695	22.3316
SA1424	BYU11130	SRX3411896	B11SA1424	LIAOYAMG SHORT BRANCH		PI529479	G. hirsutum	Cultivar	Yes	People's Republic of China	Liaoning	Liaoyang	41.27	123.24	Yes	358918438	41.9244	18.5506
SA1427	BYU11131	SRX3411784	B11SA1427	LONG FIBER #2		PI529482	G. hirsutum	Cultivar	Yes	People's Republic of China	Xinjiang		42.52	87.54	Yes	438902730	53.4067	23.6313
SA1428	BYU11132	SRX3411783	B11SA1428	NANGING #12		PI529483	G. hirsutum	Cultivar	Yes	People's Republic of China	Jiangsu	Nanjing	32.06	118.8	Yes	426256994	49.6141	21.9531
SA1455	BYU11133	SRX3411786	B11SA1455	HOPI M 79-4472		PI529509	G. hirsutum	Cultivar	Yes	United States	Arizona	Sacaton	33.08	-111.74	Yes	349581100	41.6394	18.4245
SA1456	BYU11134	SRX3411785	B11SA1456	HOPI JONES 79-4473		PI529510	G. hirsutum	Cultivar	Yes	United States	Arizona	Sacaton	33.08	-111.74	Yes	422271112	50.617	22.3969
SA1465	BYU11135	SRX3411788	B11SA1465	DES 422		PI529519	G. hirsutum	Cultivar	Yes	United States	Mississippi	Stoneville	33.42	-90.92	Yes	495766438	58.0025	25.6648
SA1533	BYU11136	SRX3411787	B11SA1533	LOCKETT BXL		PI529587	G. hirsutum	Cultivar	Yes	United States			37.09	-95.71	Yes	399992902	46.8081	20.7115
SA1596	BYU11137	SRX3411790	B11SA1596	PD 2		PI606806	G. hirsutum	Cultivar	Yes	United States	South Carolina	Florence	34.2	-79.76	Yes	515576806	61.266	27.1089
SA1604	BYU11138	SRX3411789	B11SA1604	MHR-12 (88-9679)		PI517941	G. hirsutum	Cultivar	Yes	United States	Mississippi	Mississippi State University	33.46	-88.79	Yes	356786190	42.5715	18.837
SA1665	BYU11139	SRX3411782	B11SA1665	PD 6208 (FORMALY PD-3)			G. hirsutum	Cultivar	Yes	United States	South Carolina	USDA/ARS,Florence	34.24	-79.81	Yes	457956616	52.2452	23.1173
SA1694	BYU11140	SRX3411781	B11SA1694	TAM 86DD-18		PI540283	G. hirsutum	Cultivar	Yes	United States	Texas	College Station	30.63	-96.33	Yes	431976924	52.2421	23.116
SA1703	BYU11141	SRX3412067	B11SA1703	TAM 86III-26		PI540292	G. hirsutum	Cultivar	Yes	United States	Texas	College Station	30.63	-96.33	Yes	355514184	42.7957	18.9362
SA1710	BYU11142	SRX3411749	B11SA1710	TAM 87N-5		PI540299	G. hirsutum	Cultivar	Yes	United States	Texas	College Station	30.63	-96.33	Yes	498599386	56.525	25.0111
SA1725	BYU11143	SRX3412065	B11SA1725	BALKAN		PI532790	G. hirsutum	Cultivar	Yes	Bulgaria	Chirpan		42.2	25.32	Yes	373069610	43.9557	19.4494
SA1759	BYU11144	SRX3412066	B11SA1759	CHACO 510 INTA		PI606817	G. hirsutum	Cultivar	Yes	Argentina	Buenos Aires		-34.6	-58.38	Yes	431257332	52.8429	23.3818
SA1766	BYU11145	SRX3412071	B11SA1766	CEDIX		PI606821	G. hirsutum	Cultivar	Yes	El Salvador			13.79	-88.9	Yes	369973586	42.7116	18.8989
SA1845	BYU11146	SRX3412072	B11SA1845	S.N. 0594-2		PI606888	G. hirsutum	Cultivar	Yes	United States	California	Shafter	35.5	-119.27	Yes	352631962	41.9189	18.5482
SA1913	BYU11147	SRX3412069	B11SA1913	S.N. 8306		PI606956	G. hirsutum	Cultivar	Yes	United States	California	Shafter	35.5	-119.27	Yes	372434656	43.303	19.1606
SA2057	BYU11148	SRX3412070	B11SA2057	S.N. 9309		PI607100	G. hirsutum	Cultivar	Yes	United States	California	Shafter	35.5	-119.27	Yes	393795030	46.1873	20.4368
SA2149	BYU11149	SRX3411961	B11SA2149			PI561984	G. hirsutum	Cultivar	Yes	United States	Mississippi	State College	33.46	-88.79	Yes	421144004	48.4068	21.4189
SA2192	BYU11150	SRX3411962	B11SA2192			PI562027	G. hirsutum	Cultivar	Yes	United States	Mississippi	State College	33.46	-88.79	Yes	420118958	48.1345	21.2985
SA2260	BYU11151	SRX3412059	B11SA2260	PD 93007		PI591418	G. hirsutum	Cultivar	Yes	United States	South Carolina	Florence	34.2	-79.76	Yes	362469908	43.4829	19.2402
SA2269	BYU11152	SRX3412060	B11SA2269	TM1		PI607172	G. hirsutum	Cultivar	Yes	United States	Texas	College Station	30.63	-96.33	Yes	387333480	46.3428	20.5057
SA2330	BYU11153	SRX3411836	B11SA2330	MARICO (SMOOTH)		PI607197	G. hirsutum	Cultivar	Yes	South Africa	Rustenburg		-25.65	27.26	Yes	314712366	36.978	16.3619
SA2356	BYU11154	SRX3411835	B11SA2356	FUNTUA FT-5		PI607222	G. hirsutum	Cultivar	Yes	Nigeria	Niger		9.08	8.68	Yes	393273166	45.5836	20.1697
SA2374	BYU11155	SRX3411834	B11SA2374	COKER 420		PI599998	G. hirsutum	Cultivar	Yes	United States	South Carolina		33.84	-81.16	Yes	343863638	40.536	17.9363
SA2375	BYU11156	SRX3411833	B11SA2375	ROGERS LG-10		PI600731	G. hirsutum	Cultivar	Yes	United States			37.09	-95.71	Yes	340756158	40.4303	17.8895
SA2401	BYU11157	SRX3411832	B11SA2401	TAM 2562 RKNR		PI607225	G. hirsutum	Cultivar	Yes	United States	Texas	Texas A&M University, College Station	30.62	-96.34	Yes	414651872	49.1353	21.7413
SA2558	BYU11158	SRX3411831	B11SA2558	RUSSCOT-1		PI630181	G. hirsutum	Cultivar	Yes	Russia	Saint Petersburg		59.93	30.34	Yes	408581230	49.975	22.1128
SA2580	BYU11159	SRX3411830	B11SA2580	ACALA 1517-99		PI612326	G. hirsutum	Cultivar	Yes	United States	New Mexico	Las Cruces	32.32	-106.76	Yes	336913240	39.6713	17.5537
SA2589	BYU11160	SRX3411829	B11SA2589	KL 85/335		PI630203	G. hirsutum	Cultivar	Yes	South Africa			-30.56	22.94	Yes	360528414	42.9756	19.0157
SA2597	BYU11161	SRX3411838	B11SA2597	KLM-2026		PI536499	G. hirsutum	Cultivar	Yes	Maldives			3.2	73.22	Yes	330701570	38.3135	16.9529
SA2606	BYU11162	SRX3411837	B11SA2606	K-6731		PI630217	G. hirsutum	Cultivar	Yes	Russia			61.52	105.32	Yes	391023714	46.5574	20.6006
SA2895	BYU11163	SRX3412126	B11SA2895	LAMBRIGHT 2020A		PI592517	G. hirsutum	Cultivar	Yes	United States	Texas	Slaton	33.44	-101.64	Yes	350306300	42.4524	18.7843
SA2910	BYU11164	SRX3412127	B11SA2910	TAM 91C-34		PI614946	G. hirsutum	Cultivar	Yes	United States	Texas	Texas A&M University, College Station	30.62	-96.34	Yes	300172626	35.9047	15.887
SA3137	BYU11165	SRX3412128	B11SA3137	TAM 94WE-37S		PI631442	G. hirsutum	Cultivar	Yes	United States	Texas	Texas A&M University, College Station	30.62	-96.34	Yes	369872858	42.0288	18.5968
SA3193	BYU11166	SRX3412129	B11SA3193	CPCSD N-7584			G. hirsutum	Cultivar	Yes	United States	California	Shafter	35.5	-119.27	Yes	310287668	37.1502	16.4381
SA3251	BYU11167	SRX3412130	B11SA3251	VIR-6609 PRECOZ-OK-86			G. hirsutum	Cultivar	Yes	Mexico			23.63	-102.55	Yes	349205416	40.9336	18.1122
SA3256	BYU11168	SRX3412131	B11SA3256	VIR-6615 MCU-5			G. hirsutum	Cultivar	Yes	India			20.59	78.96	Yes	351035906	41.9576	18.5653
SA3284	BYU11169	SRX3412132	B11SA3284	VIR-6654 SAC-24-4			G. hirsutum	Cultivar	Yes	Mexico			23.63	-102.55	Yes	446771838	51.3748	22.7322
SA3308	BYU11170	SRX3412133	B11SA3308	VIR-6995 W/N			G. hirsutum	Cultivar	Yes	Pakistan			30.38	69.35	Yes	328801238	39.7418	17.5849
SA3332	BYU11171	SRX3412124	B11SA3332	VIR-7064 ALLEN-151			G. hirsutum	Cultivar	Yes	Cameroon			7.37	12.35	Yes	338812106	41.0918	18.1822
SA3335	BYU11172	SRX3412125	B11SA3335	VIR-7067 SRG-F4-71			G. hirsutum	Cultivar	Yes	Cameroon			7.37	12.35	Yes	387530886	48.2865	21.3657
SA3338	BYU11173	SRX3412114	B11SA3338	VIR-7070-1 LAMBRIGHT GZ-5			G. hirsutum	Cultivar	Yes	United States			37.09	-95.71	Yes	490746300	55.8673	24.72
SA3340	BYU11174	SRX3412115	B11SA3340	VIR-7071 LAMBRIGHT X 15-4			G. hirsutum	Cultivar	Yes	United States			37.09	-95.71	Yes	376412494	42.7374	18.9104
SA3348	BYU11175	SRX3412116	B11SA3348	VIR-7080 COL. MACIAS 017			G. hirsutum	Cultivar	Yes	Argentina			-38.42	-63.62	Yes	331149808	39.4615	17.4608
SA3360	BYU11176	SRX3412117	B11SA3360	VIR-7094 COKER 310			G. hirsutum	Cultivar	Yes	United States			37.09	-95.71	Yes	427460412	48.2273	21.3395
SA3390	BYU11177	SRX3412118	B11SA3390	VIR-7124 LOCAL			G. hirsutum	Cultivar	Yes	India			20.59	78.96	Yes	374632624	44.1291	19.5262
SA3403	BYU11178	SRX3412119	B11SA3403	VIR-7137 COKER 201			G. hirsutum	Cultivar	Yes	United States			37.09	-95.71	Yes	415017448	50.6189	22.3977
SA3413	BYU11179	SRX3412120	B11SA3413	VIR-7153 D-10			G. hirsutum	Cultivar	Yes	Bangladesh			23.68	90.36	Yes	392613088	46.6692	20.6501
SA3444	BYU11180	SRX3412121	B11SA3444	VIR-7223 ?			G. hirsutum	Cultivar	Yes	Madagascar			-18.77	46.87	Yes	426468612	52.9216	23.4166
SA3452	BYU11181	SRX3412122	B11SA3452	VIR-7231 DEF-1			G. hirsutum	Cultivar	Yes	Bangladesh			23.68	90.36	Yes	421517588	51.6933	22.8731
SA3477	BYU11182	SRX3412123	B11SA3477	VIR-7265 TAMCOT SP-21		PI529634	G. hirsutum	Cultivar	Yes	United States			37.09	-95.71	Yes	405610500	49.2973	21.813
SA3489	BYU11183	SRX3411828	B11SA3489	VIR-7888 SAMARU-71			G. hirsutum	Cultivar	Yes	Nigeria			9.08	8.68	Yes	467865180	57.6642	25.5152
SA3493	BYU11184	SRX3411827	B11SA3493	RN96625-1 (USDA/ARS FOREST ROBINSON)		PI636104	G. hirsutum	Cultivar	Yes	United States	Texas	USDA-ARS,College Station	30.62	-96.36	Yes	390931756	46.7956	20.706
SA3748	BYU11185	SRX3411826	B11SA3748	STONEVILLE 256		PI529390	G. hirsutum	Cultivar	Yes	United States			37.09	-95.71	Yes	463004642	53.9103	23.8541
SA3749	BYU11186	SRX3411825	B11SA3749	STONEVILLE 453		PI601544	G. hirsutum	Cultivar	Yes	United States			37.09	-95.71	Yes	404925102	49.7048	21.9933
SA3777	BYU11187	SRX3411824	B11SA3777	PAYMASTER 892		PI601734	G. hirsutum	Cultivar	Yes	United States			37.09	-95.71	Yes	438633546	55.2506	24.4472
SA3778	BYU11188	SRX3411823	B11SA3778	PD-3		PI511353	G. hirsutum	Cultivar	Yes	United States			37.09	-95.71	Yes	388885992	47.6059	21.0646
SA3781	BYU11189	SRX3411822	B11SA3781	ACALA ROYALE		PI542049	G. hirsutum	Cultivar	Yes	United States	California		36.78	-119.42	Yes	429251096	51.6597	22.8583
SAMN04998802	PL114005	SAMN04998802	P114SA0592	G. H. SEALAND 883		PI528875	G. hirsutum	Cultivar	Previous Data	United States	South Carolina	Florence	34.2	-79.76	Yes
SAMN04998804	PL114007	SAMN04998804	P114TM1	G. H. DELTA TM-1		PI607172	G. hirsutum	Cultivar	Previous Data	United States	Texas	College Station	30.63	-96.33	Yes
SAMN04998805	PL114008	SAMN04998805	P114SA1466	G. H. DELTA DES 56		PI529520	G. hirsutum	Cultivar	Previous Data	United States	Mississippi	Stoneville	33.42	-90.92	Yes
SAMN04998810	PL114013	SAMN04998810	P114SA3783	G. H. PLAINS PAYMASTER HS200		PI542974	G. hirsutum	Cultivar	Previous Data	United States	Texas		31.97	-99.9	Yes
Sealand-542	PL111008	SRX668168	P111SL542	SEALAND-542		PI528730	G. hirsutum	Cultivar	Previous Data	United States			37.09	-95.71	Yes
SG747	PL111009	SRX669470	P111SG747	SUREGROW-747		PI656375	G. hirsutum	Cultivar	Previous Data	United States			37.09	-95.71	Yes
SRR1534950	PL111035	SRR1534950	P111HS26	HS26		PI606814	G. hirsutum	Cultivar	Previous Data				33.58	-101.86	Yes
SRR1580581	PL116001	SRS705554	P116Acala	ACALA		PI528959	G. hirsutum	Cultivar	Previous Data	United States					No
SRR1580582	PL116002	SRS705555	P116Acala 1517	ACALA 1517			G. hirsutum	Cultivar	Previous Data	United States					No
SRR1580588	PL116005	SRS705558	P116Coker Foster 300	COKER FOSTER 300		PI528621	G. hirsutum	Cultivar	Previous Data	United States					No
SRR1580589	PL116006	SRS705559	P116D531C	DELFOS 531C		PI528656	G. hirsutum	Cultivar	Previous Data	United States			37.09	-95.71	Yes
SRR1580590	PL116007	SRS705560	P116DixieK	DIXIE KING		PI529021	G. hirsutum	Cultivar	Previous Data	United States			37.09	-95.71	Yes
SRR1580591	PL116008	SRS705561	P116Dixie Triumph	DIXIE TRIUMPH		PI528956	G. hirsutum	Cultivar	Previous Data	United States					No
SRR1580592	PL116009	SRS705562	P116Deltapine 15	DELTAPINE 15			G. hirsutum	Cultivar	Previous Data	United States					No
SRR1580593	PL116010	SRS705563	P116Ferguson 406	FERGUSON 406		PI528811	G. hirsutum	Cultivar	Previous Data	United States					No
SRR1580596	PL116012	SRS705565	P116Lanart 57	LANART 57		PI528822	G. hirsutum	Cultivar	Previous Data	United States					No
SRR1580597	PL116013	SRS705566	P116Lankart	LANKART			G. hirsutum	Cultivar	Previous Data	United States					No
SRR1580598	PL116014	SRS705567	P116Lone Star	LONE STAR		PI528636	G. hirsutum	Cultivar	Previous Data	United States					No
SRR1580599	PL116015	SRS705568	P116Mebane	MEBANE		PI528985	G. hirsutum	Cultivar	Previous Data	United States					No
SRR1580600	PL116016	SRS705569	P116Mebane Triumph	MEBANE TRIUMPH			G. hirsutum	Cultivar	Previous Data	United States					No
SRR1580601	PL116017	SRS705570	P116Paymaster 54	PAYMASTER 54		PI528820	G. hirsutum	Cultivar	Previous Data	United States					No
SRR1580602	PL116018	SRS705571	P116Paymaster 54B	PAYMASTER 54B			G. hirsutum	Cultivar	Previous Data	United States					No
SRR1580603	PL116019	SRS705572	P116Rowden, Malone	ROWDEN, MALONE		PI528797	G. hirsutum	Cultivar	Previous Data	United States					No
SRR1580604	PL116020	SRS705573	P116Stoneville 2B	STONEVILLE 2B		PI528654	G. hirsutum	Cultivar	Previous Data	United States					No
SRR1580607	PL116022	SRS705575	P11686-1	86-1			G. hirsutum	Cultivar	Previous Data	China					No
SRR1580608	PL116023	SRS705576	P116CRI7	CRI7			G. hirsutum	Cultivar	Previous Data	China					No
SRR1580622	PL116030	SRS705583	P116Junmian 1#	JUNMIAN 1#			G. hirsutum	Cultivar	Previous Data	China					No
SRR1580623	PL116031	SRS705585	P116Lumian 1#	LUMIAN 1#			G. hirsutum	Cultivar	Previous Data	China					No
SRR1580624	PL116032	SRS705584	P116Shiyuan 321	SHIYUAN 321			G. hirsutum	Cultivar	Previous Data	China					No
SRR1580625	PL116033	SRS705586	P116Simian 2#	SIMIAN 2#			G. hirsutum	Cultivar	Previous Data	China					No
SRR1580626	PL116034	SRS705587	P116Simian 3#	SIMIAN 3#			G. hirsutum	Cultivar	Previous Data	China					No
SRR1580632	PL116037	SRS705590	P116Xinluzao 1# (GK62)	XINLUZAO 1# (GK62)			G. hirsutum	Cultivar	Previous Data	China					No
SRR1580642	PL116042	SRS705595	P116Brazil cotton	BRAZIL COTTON			G. hirsutum	Cultivar	Previous Data	Brazil					No
SRR1580643	PL116043	SRS705596	P116India 941	INDIA 941			G. hirsutum	Cultivar	Previous Data	India					No
SRR1580644	PL116044	SRS705597	P116MA-6	MA-6			G. hirsutum	Cultivar	Previous Data	India					No
SRR1580645	PL116045	SRS705598	P116India NV50-70	INDIA NV50-70			G. hirsutum	Cultivar	Previous Data	India			21.5467	-88.4	No
SRR1580646	PL116046	SRS705599	P116Tashkent 1	TASHKENT 1			G. hirsutum	Cultivar	Previous Data	USSR (Uzbekistan)					No
SRR1580647	PL116047	SRS705600	P116Tashkent 2	TASHKENT 2			G. hirsutum	Cultivar	Previous Data	USSR (Uzbekistan)					No
SRR1580648	PL116048	SRS705602	P116Tashkent 3	TASHKENT 3			G. hirsutum	Cultivar	Previous Data	USSR (Uzbekistan)					No
SRR1580649	PL116049	SRS705601	P11666-241	66-241			G. hirsutum	Cultivar	Previous Data	China					No
SRR1580650	PL116050	SRS705603	P116108Ф	108Ф			G. hirsutum	Cultivar	Previous Data	USSR					No
SRR1580651	PL116051	SRS705604	P116KK1543	KK1543			G. hirsutum	Cultivar	Previous Data	USSR (Uzbekistan)					No
SRR1580652	PL116052	SRS705605	P116SJ1470	SJ1470			G. hirsutum	Cultivar	Previous Data	USSR (Uzbekistan)					No
SRR3999444	PL115056	SRR3999444	P115HAU056	EGUANGMIAN			G. hirsutum	Cultivar	Previous Data	China	Hubei		30.74	112.24	Yes
SRR3999446	PL115006	SRR3999446	P115HAU006	ZHONGMIANSUO12			G. hirsutum	Cultivar	Previous Data	China	Henan		34.29	113.38	Yes
SRR4003068	PL115001	SRR4003068	P115HAU001	EMIAN24			G. hirsutum	Cultivar	Previous Data	China	Hubei		30.74	112.24	Yes
SRR4003074	PL115002	SRR4003074	P115HAU002	YUMIAN1			G. hirsutum	Cultivar	Previous Data	China	Sichuan		30.26	102.81	Yes
SRR4003080	PL115003	SRR4003080	P115HAU003	XIANGMIAN13			G. hirsutum	Cultivar	Previous Data	China	Hunan		27.63	111.86	Yes
SRR4003086	PL115004	SRR4003086	P115HAU004	YINSHAN4			G. hirsutum	Cultivar	Previous Data	China	Henan		34.29	113.38	Yes
SRR4003095	PL115005	SRR4003095	P115HAU005	XINLUZAO16			G. hirsutum	Cultivar	Previous Data	China	North of Xinjiang		45.52	87.54	Yes
SRR4003140	PL115007	SRR4003140	P115HAU007	EJING1			G. hirsutum	Cultivar	Previous Data	China	Hubei		30.74	112.24	Yes
SRR4003147	PL115008	SRR4003147	P115HAU008	94052			G. hirsutum	Cultivar	Previous Data	China	China		39.91	116.36	Yes
SRR4003153	PL115009	SRR4003153	P115HAU009	CHUANMIAN30			G. hirsutum	Cultivar	Previous Data	China	Sichuan		30.26	102.81	Yes
SRR4003159	PL115010	SRR4003159	P115HAU010	LUMIAN2			G. hirsutum	Cultivar	Previous Data	China	Shandong		35.89	117.92	Yes
SRR4003165	PL115011	SRR4003165	P115HAU011	LIAOMIAN7			G. hirsutum	Cultivar	Previous Data	China	Liaoning		41.94	122.53	Yes
SRR4003171	PL115012	SRR4003171	P115HAU012	LIAOMIAN11			G. hirsutum	Cultivar	Previous Data	China	Liaoning		41.94	122.53	Yes
SRR4003178	PL115013	SRR4003178	P115HAU013	LIAOMIAN14			G. hirsutum	Cultivar	Previous Data	China	Liaoning		41.94	122.53	Yes
SRR4003183	PL115014	SRR4003183	P115HAU014	LIAOMIAN15			G. hirsutum	Cultivar	Previous Data	China	Liaoning		41.94	122.53	Yes
SRR4003189	PL115015	SRR4003189	P115HAU015	JINMIAN12			G. hirsutum	Cultivar	Previous Data	China	Shanxi		37.24	111.86	Yes
SRR4006034	PL115016	SRR4006034	P115HAU016	JINMIAN13			G. hirsutum	Cultivar	Previous Data	China	Shanxi		37.24	111.86	Yes
SRR4006035	PL115017	SRR4006035	P115HAU017	JINMIAN18			G. hirsutum	Cultivar	Previous Data	China	Shanxi		37.24	111.86	Yes
SRR4006036	PL115018	SRR4006036	P115HU018	STONEVILLE4B		PI528690	G. hirsutum	Cultivar	Previous Data	USA			37.09	-95.71	Yes
SRR4006037	PL115019	SRR4006037	P115HAU019	JINMIAN28			G. hirsutum	Cultivar	Previous Data	China	Shanxi		37.24	111.86	Yes
SRR4006038	PL115020	SRR4006038	P115HAU020	JINMIAN36			G. hirsutum	Cultivar	Previous Data	China	Shanxi		37.24	111.86	Yes
SRR4006039	PL115021	SRR4006039	P115HAU021	JIMIAN3			G. hirsutum	Cultivar	Previous Data	China	Hebei		37.9	114.9	Yes
SRR4006040	PL115022	SRR4006040	P115HAU022	JIMIAN8			G. hirsutum	Cultivar	Previous Data	China	Hebei		37.9	114.9	Yes
SRR4006041	PL115023	SRR4006041	P115HAU023	JIMIAN11			G. hirsutum	Cultivar	Previous Data	China	Hebei		37.9	114.9	Yes
SRR4006042	PL115024	SRR4006042	P115HAU024	JIMIAN12			G. hirsutum	Cultivar	Previous Data	China	Hebei		37.9	114.9	Yes
SRR4006157	PL115025	SRR4006157	P115HAU025	JIMIAN91-19			G. hirsutum	Cultivar	Previous Data	China	Hebei		37.9	114.9	Yes
SRR4006659	PL115026	SRR4006659	P115HAU026	JIMIAN228			G. hirsutum	Cultivar	Previous Data	China	Hebei		37.9	114.9	Yes
SRR4006660	PL115027	SRR4006660	P115HAU027	JIHE321			G. hirsutum	Cultivar	Previous Data	China	Hebei		37.9	114.9	Yes
SRR4006661	PL115028	SRR4006661	P115HAU028	HAN4849			G. hirsutum	Cultivar	Previous Data	China	Hebei		37.9	114.9	Yes
SRR4006662	PL115029	SRR4006662	P115HAU029	YUMIAN3			G. hirsutum	Cultivar	Previous Data	China	Henan		34.29	113.38	Yes
SRR4006663	PL115030	SRR4006663	P115HAU030	YUMIAN11			G. hirsutum	Cultivar	Previous Data	China	Henan		34.29	113.38	Yes
SRR4006664	PL115031	SRR4006664	P115HAU031	YUMIAN19			G. hirsutum	Cultivar	Previous Data	China	Henan		34.29	113.38	Yes
SRR4006665	PL115032	SRR4006665	P115HAU032	XINLUZAO1			G. hirsutum	Cultivar	Previous Data	China	North of Xinjiang		45.52	87.54	Yes
SRR4006667	PL115033	SRR4006667	P115HAU033	XINLUZAO8			G. hirsutum	Cultivar	Previous Data	China	North of Xinjiang		45.52	87.54	Yes
SRR4006668	PL115034	SRR4006668	P115HAU034	XINLUZAO9			G. hirsutum	Cultivar	Previous Data	China	North of Xinjiang		45.52	87.54	Yes
SRR4006669	PL115035	SRR4006669	P115HAU035	HANMIAN802			G. hirsutum	Cultivar	Previous Data	China	Hebei		37.9	114.9	Yes
SRR4006670	PL115036	SRR4006670	P115HAU036	XINLUZAO22			G. hirsutum	Cultivar	Previous Data	China	North of Xinjiang		45.52	87.54	Yes
SRR4006671	PL115037	SRR4006671	P115HAU037	XINLUZAO32			G. hirsutum	Cultivar	Previous Data	China	North of Xinjiang		45.52	87.54	Yes
SRR4006672	PL115038	SRR4006672	P115HAU038	XINLUZHONG3			G. hirsutum	Cultivar	Previous Data	China	South of Xinjiang		40.82	80.44	Yes
SRR4006673	PL115039	SRR4006673	P115HAU039	XINLUZHONG4			G. hirsutum	Cultivar	Previous Data	China	South of Xinjiang		40.82	80.44	Yes
SRR4006674	PL115040	SRR4006674	P115HAU040	JUNMIAN1			G. hirsutum	Cultivar	Previous Data	China	South of Xinjiang		40.82	80.44	Yes
SRR4006675	PL115041	SRR4006675	P115HAU041	EMIAN3			G. hirsutum	Cultivar	Previous Data	China	Hubei		30.74	112.24	Yes
SRR4006676	PL115042	SRR4006676	P115HAU042	EMIAN6			G. hirsutum	Cultivar	Previous Data	China	Hubei		30.74	112.24	Yes
SRR4006677	PL115043	SRR4006677	P115HAU043	EMIAN9			G. hirsutum	Cultivar	Previous Data	China	Hubei		30.74	112.24	Yes
SRR4006678	PL115044	SRR4006678	P115HAU044	EMIAN11			G. hirsutum	Cultivar	Previous Data	China	Hubei		30.74	112.24	Yes
SRR4006679	PL115045	SRR4006679	P115HAU045	EMIAN15			G. hirsutum	Cultivar	Previous Data	China	Hubei		30.74	112.24	Yes
SRR4006680	PL115046	SRR4006680	P115HAU046	EMIAN16			G. hirsutum	Cultivar	Previous Data	China	Hubei		30.74	112.24	Yes
SRR4006681	PL115048	SRR4006681	P115HAU048	EMIAN19			G. hirsutum	Cultivar	Previous Data	China	Hubei		30.74	112.24	Yes
SRR4006682	PL115049	SRR4006682	P115HAU049	EMIAN20			G. hirsutum	Cultivar	Previous Data	China	Hubei		30.74	112.24	Yes
SRR4006683	PL115050	SRR4006683	P115HAU050	SUMIAN4			G. hirsutum	Cultivar	Previous Data	China	Jiangsu		33.14	119.79	Yes
SRR4006684	PL115051	SRR4006684	P115HAU051	EKANGMIAN2			G. hirsutum	Cultivar	Previous Data	China	Hubei		30.74	112.24	Yes
SRR4006685	PL115052	SRR4006685	P115HAU052	EKANGMIAN6			G. hirsutum	Cultivar	Previous Data	China	Hubei		30.74	112.24	Yes
SRR4006686	PL115053	SRR4006686	P115HAU053	EKANGMIAN7			G. hirsutum	Cultivar	Previous Data	China	Hubei		30.74	112.24	Yes
SRR4006687	PL115054	SRR4006687	P115HAU054	EKANGMIAN9			G. hirsutum	Cultivar	Previous Data	China	Hubei		30.74	112.24	Yes
SRR4006688	PL115055	SRR4006688	P115HAU055	EKANGMIAN10			G. hirsutum	Cultivar	Previous Data	China	Hubei		30.74	112.24	Yes
SRR4006689	PL115057	SRR4006689	P115HAU057	ESHA28			G. hirsutum	Cultivar	Previous Data	China	Hubei		30.74	112.24	Yes
SRR4006690	PL115058	SRR4006690	P115HAU058	EJING92			G. hirsutum	Cultivar	Previous Data	China	Hubei		30.74	112.24	Yes
SRR4006691	PL115059	SRR4006691	P115HAU059	XUZHOU142			G. hirsutum	Cultivar	Previous Data	China	Jiangsu		33.14	119.79	Yes
SRR4006692	PL115060	SRR4006692	P115HAU060	XUZHOU209			G. hirsutum	Cultivar	Previous Data	China	Jiangsu		33.14	119.79	Yes
SRR4006693	PL115061	SRR4006693	P115HAU061	XUZHOU1214			G. hirsutum	Cultivar	Previous Data	China	Jiangsu		33.14	119.79	Yes
SRR4006694	PL115062	SRR4006694	P115HAU062	XUZHOU1514			G. hirsutum	Cultivar	Previous Data	China	Jiangsu		33.14	119.79	Yes
SRR4006695	PL115063	SRR4006695	P115HAU063	SUMIAN2			G. hirsutum	Cultivar	Previous Data	China	Jiangsu		33.14	119.79	Yes
SRR4006696	PL115064	SRR4006696	P115HAU064	SUMIAN3			G. hirsutum	Cultivar	Previous Data	China	Jiangsu		33.14	119.79	Yes
SRR4006697	PL115065	SRR4006697	P115HAU065	SUMIAN5			G. hirsutum	Cultivar	Previous Data	China	Jiangsu		33.14	119.79	Yes
SRR4006698	PL115066	SRR4006698	P115HAU066	SUMIAN8			G. hirsutum	Cultivar	Previous Data	China	Jiangsu		33.14	119.79	Yes
SRR4006699	PL115067	SRR4006699	P115HAU067	SUKANG191			G. hirsutum	Cultivar	Previous Data	China	Jiangsu		33.14	119.79	Yes
SRR4006701	PL115068	SRR4006701	P115HAU068	GANGMIAN2			G. hirsutum	Cultivar	Previous Data	China	Hubei		30.74	112.24	Yes
SRR4006702	PL115069	SRR4006702	P115HAU069	SIMIAN2			G. hirsutum	Cultivar	Previous Data	China	Jiangsu		33.14	119.79	Yes
SRR4006703	PL115070	SRR4006703	P115HAU070	JINMIAN1			G. hirsutum	Cultivar	Previous Data	China	Shanxi		37.24	111.86	Yes
SRR4006704	PL115071	SRR4006704	P115HAU071	SHANMIAN9			G. hirsutum	Cultivar	Previous Data	China	Shanxi		37.24	111.86	Yes
SRR4006705	PL115072	SRR4006705	P115HAU072	DAIHONGDAI			G. hirsutum	Cultivar	Previous Data	China	Hubei		30.74	112.24	Yes
SRR4006706	PL115073	SRR4006706	P115HAU073	JING1246			G. hirsutum	Cultivar	Previous Data	China	Hubei		30.74	112.24	Yes
SRR4006707	PL115074	SRR4006707	P115HAU074	HEISHANMIAN1			G. hirsutum	Cultivar	Previous Data	China	Liaoning		41.94	122.53	Yes
SRR4006709	PL115075	SRR4006709	P115HAU075	TIANMIAN1			G. hirsutum	Cultivar	Previous Data	China	Hubei		30.74	112.24	Yes
SRR4006710	PL115076	SRR4006710	P115HAU076	HUAKANGMIAN1			G. hirsutum	Cultivar	Previous Data	China	Hubei		30.74	112.24	Yes
SRR4006711	PL115077	SRR4006711	P115HAU077	KEYI2			G. hirsutum	Cultivar	Previous Data	China	Hebei		37.9	114.9	Yes
SRR4006712	PL115078	SRR4006712	P115HAU078	NANTONG5			G. hirsutum	Cultivar	Previous Data	China	Jiangsu		33.14	119.79	Yes
SRR4006715	PL115079	SRR4006715	P115HAU079	SHIDUAN5			G. hirsutum	Cultivar	Previous Data	China	Hebei		37.9	114.9	Yes
SRR4006716	PL115080	SRR4006716	P115HAU080	SHANNONGFENG6			G. hirsutum	Cultivar	Previous Data	China	Shandong		35.89	117.92	Yes
SRR4006718	PL115081	SRR4006718	P115HAU081	SHANONG6			G. hirsutum	Cultivar	Previous Data	China	Hubei		30.74	112.24	Yes
SRR4006719	PL115082	SRR4006719	P115HAU082	GANMIAN12			G. hirsutum	Cultivar	Previous Data	China	Jiangxi		27.09	114.9	Yes
SRR4006720	PL115083	SRR4006720	P115HAU083	XIANGMIAN13			G. hirsutum	Cultivar	Previous Data	China	Hunan		27.63	111.86	Yes
SRR4006721	PL115084	SRR4006721	P115HAU084	WANMIAN73-10			G. hirsutum	Cultivar	Previous Data	China	Anhui		30.6	117.92	Yes
SRR4006722	PL115085	SRR4006722	P115HAU085	86-1			G. hirsutum	Cultivar	Previous Data	China	Beijing		39.91	116.36	Yes
SRR4006723	PL115086	SRR4006723	P115HAU086	99B			G. hirsutum	Cultivar	Previous Data	China	Hebei		37.9	114.9	Yes
SRR4006724	PL115087	SRR4006724	P115HAU087	SGK321			G. hirsutum	Cultivar	Previous Data	China	Hebei		37.9	114.9	Yes
SRR4006725	PL115088	SRR4006725	P115HAU088	LUMIAN26			G. hirsutum	Cultivar	Previous Data	China	Shandong		35.89	117.92	Yes
SRR4006726	PL115089	SRR4006726	P115HU089	STONEVILLE4			G. hirsutum	Cultivar	Previous Data	USA			37.09	-95.71	Yes
SRR4006727	PL115090	SRR4006727	P115HAU090	JINGSIMIAN			G. hirsutum	Cultivar	Previous Data	China	Shanxi		37.24	111.86	Yes
SRR4006728	PL115091	SRR4006728	P115HAU091	YAPENGMIAN			G. hirsutum	Cultivar	Previous Data	China	Hubei		30.74	112.24	Yes
SRR4006730	PL115092	SRR4006730	P115HAU092	JIJIAODEZIMIAN			G. hirsutum	Cultivar	Previous Data	China	China		39.91	116.36	Yes
SRR4006731	PL115093	SRR4006731	P115HAU093	ZHONGMIANSUO36			G. hirsutum	Cultivar	Previous Data	China	Henan		34.29	113.38	Yes
SRR4006732	PL115094	SRR4006732	P115HAU094	ZHONGMIANSUO40			G. hirsutum	Cultivar	Previous Data	China	Henan		34.29	113.38	Yes
SRR4006733	PL115095	SRR4006733	P115HAU095	ZHONGMIANSUO2			G. hirsutum	Cultivar	Previous Data	China	Henan		34.29	113.38	Yes
SRR4006734	PL115096	SRR4006734	P115HAU096	WANKANGMIAN9			G. hirsutum	Cultivar	Previous Data	China	Henan		34.29	113.38	Yes
SRR4006735	PL115097	SRR4006735	P115HAU097	ZHONGMIANSUO10			G. hirsutum	Cultivar	Previous Data	China	Henan		34.29	113.38	Yes
SRR4006737	PL115098	SRR4006737	P115HAU098	ZHONGMIANSUO13			G. hirsutum	Cultivar	Previous Data	China	Henan		34.29	113.38	Yes
SRR4006738	PL115099	SRR4006738	P115HAU099	ZHONGMIANSUO19			G. hirsutum	Cultivar	Previous Data	China	Henan		34.29	113.38	Yes
SRR4006740	PL115100	SRR4006740	P115HAU100	ZHONGMIANSUO20			G. hirsutum	Cultivar	Previous Data	China	Henan		34.29	113.38	Yes
SRR4008910	PL115047	SRR4008910	P115HAU047	JINMIAN11			G. hirsutum	Cultivar	Previous Data	China	Shanxi		37.24	111.86	Yes
SRR4013321	PL115101	SRR4013321	P115HAU101	GANMIAN10			G. hirsutum	Cultivar	Previous Data	China	Jiangxi		27.09	114.9	Yes
SRR4013322	PL115102	SRR4013322	P115HAU102	ZHONGMIANSUO27			G. hirsutum	Cultivar	Previous Data	China	Henan		34.29	113.38	Yes
SRR4013323	PL115103	SRR4013323	P115HAU103	ZHONGMIANSUO30			G. hirsutum	Cultivar	Previous Data	China	Henan		34.29	113.38	Yes
SRR4013324	PL115104	SRR4013324	P115HAU104	ZHONGMIANSUO31			G. hirsutum	Cultivar	Previous Data	China	Henan		34.29	113.38	Yes
SRR4013325	PL115105	SRR4013325	P115HAU105	ZHONGMIANSUO32			G. hirsutum	Cultivar	Previous Data	China	Henan		34.29	113.38	Yes
SRR4013326	PL115106	SRR4013326	P115HAU106	ZHONGMIANSUO34			G. hirsutum	Cultivar	Previous Data	China	Henan		34.29	113.38	Yes
SRR4013327	PL115107	SRR4013327	P115HAU107	ZHONGMIANSUO35			G. hirsutum	Cultivar	Previous Data	China	Henan		34.29	113.38	Yes
SRR4013328	PL115108	SRR4013328	P115HAU108	ZHONGMIANSUO43			G. hirsutum	Cultivar	Previous Data	China	Henan		34.29	113.38	Yes
SRR4013329	PL115109	SRR4013329	P115HAU109	ZHONGMIANSUO45			G. hirsutum	Cultivar	Previous Data	China	Henan		34.29	113.38	Yes
SRR4013330	PL115110	SRR4013330	P115HAU110	ZHONGMIANSUO49			G. hirsutum	Cultivar	Previous Data	China	Henan		34.29	113.38	Yes
SRR4013614	PL115111	SRR4013614	P115HAU111	ZHONGMIANSUO69			G. hirsutum	Cultivar	Previous Data	China	Henan		34.29	113.38	Yes
SRR4013615	PL115112	SRR4013615	P115HAU112	86-4			G. hirsutum	Cultivar	Previous Data	China	Beijing		39.91	116.36	Yes
SRR4013616	PL115113	SRR4013616	P115HAU113	108Ф			G. hirsutum	Cultivar	Previous Data	China	China		39.91	116.36	Yes
SRR4013617	PL115114	SRR4013617	P115HAU114	52-128			G. hirsutum	Cultivar	Previous Data	China	Sichuan		30.26	102.81	Yes
SRR4013618	PL115115	SRR4013618	P115HAU115	57-681			G. hirsutum	Cultivar	Previous Data	China	Sichuan		30.26	102.81	Yes
SRR4013619	PL115116	SRR4013619	P115HAU116	611BO			G. hirsutum	Cultivar	Previous Data	China	China		39.91	116.36	Yes
SRR4013620	PL115117	SRR4013620	P115HU117	NC20B			G. hirsutum	Cultivar	Previous Data	USA			37.09	-95.71	Yes
SRR4013621	PL115118	SRR4013621	P115HAU118	SGKMIANXIANG69			G. hirsutum	Cultivar	Previous Data	China	Henan		34.29	113.38	Yes
SRR4013622	PL115119	SRR4013622	P115HAU119	BAWANGBIAN			G. hirsutum	Cultivar	Previous Data	China	Shanxi		37.24	111.86	Yes
SRR4013623	PL115120	SRR4013623	P115HAU120	BEINONG1			G. hirsutum	Cultivar	Previous Data	China	Hebei		37.9	114.9	Yes
SRR4013624	PL115121	SRR4013624	P115HAU121	BINCHUAN373			G. hirsutum	Cultivar	Previous Data	China	Yunnan		24.48	101.34	Yes
SRR4013625	PL115122	SRR4013625	P115HAU122	BINMIAN1			G. hirsutum	Cultivar	Previous Data	China	Shandong		35.89	117.92	Yes
SRR4013626	PL115123	SRR4013626	P115HAU123	BOMIAN2			G. hirsutum	Cultivar	Previous Data	China	Shandong		35.89	117.92	Yes
SRR4013627	PL115124	SRR4013627	P115HAU124	CHANGRONG1			G. hirsutum	Cultivar	Previous Data	China	Jiangsu		33.14	119.79	Yes
SRR4013628	PL115125	SRR4013628	P115HAU125	CHANGKANGMIAN			G. hirsutum	Cultivar	Previous Data	China	Jiangsu		33.14	119.79	Yes
SRR4013629	PL115126	SRR4013629	P115HAU126	ZHAOYANG1			G. hirsutum	Cultivar	Previous Data	China	Liaoning		41.94	122.53	Yes
SRR4013630	PL115127	SRR4013630	P115HAU127	CHUANMIAN56			G. hirsutum	Cultivar	Previous Data	China	Sichuan		30.26	102.81	Yes
SRR4013631	PL115128	SRR4013631	P115HAU128	CHUANMIAN239			G. hirsutum	Cultivar	Previous Data	China	Sichuan		30.26	102.81	Yes
SRR4013632	PL115129	SRR4013632	P115HAU129	DAFENG30			G. hirsutum	Cultivar	Previous Data	China	Jiangsu		33.14	119.79	Yes
SRR4013633	PL115130	SRR4013633	P115HU130	DELTAPINE14		PI528970	G. hirsutum	Cultivar	Previous Data	USA			37.09	-95.71	Yes
SRR4013850	PL115131	SRR4013850	P115HU131	DELTAPINE16		PI529251	G. hirsutum	Cultivar	Previous Data	USA			37.09	-95.71	Yes
SRR4013875	PL115132	SRR4013875	P115HAU132	DEXIAMIAN1			G. hirsutum	Cultivar	Previous Data	China	Shandong		35.89	117.92	Yes
SRR4013876	PL115133	SRR4013876	P115HU133	DEZIMIAN531			G. hirsutum	Cultivar	Previous Data	USA			37.09	-95.71	Yes
SRR4013885	PL115134	SRR4013885	P115HAU134	DUNMIAN1			G. hirsutum	Cultivar	Previous Data	China	Gansu		35.75	104.29	Yes
SRR4013886	PL115135	SRR4013886	P115HAU135	DUNMIAN2			G. hirsutum	Cultivar	Previous Data	China	Gansu		35.75	104.29	Yes
SRR4013887	PL115136	SRR4013887	P115HAU136	FUMIAN289			G. hirsutum	Cultivar	Previous Data	China	Henan		34.29	113.38	Yes
SRR4013888	PL115137	SRR4013888	P115HAU137	GANMIAN1			G. hirsutum	Cultivar	Previous Data	China	Jiangxi		27.09	114.9	Yes
SRR4013889	PL115138	SRR4013889	P115HAU138	GANMIAN2			G. hirsutum	Cultivar	Previous Data	China	Jiangxi		27.09	114.9	Yes
SRR4013890	PL115139	SRR4013890	P115HAU139	GANMIAN13			G. hirsutum	Cultivar	Previous Data	China	Jiangxi		27.09	114.9	Yes
SRR4013891	PL115140	SRR4013891	P115HAU140	GUANNONG1			G. hirsutum	Cultivar	Previous Data	China	Liaoning		41.94	122.53	Yes
SRR4013892	PL115141	SRR4013892	P115HU141	GUANGYEDAIZIMIAN			G. hirsutum	Cultivar	Previous Data	USA			37.09	-95.71	Yes
SRR4013893	PL115142	SRR4013893	P115HAU142	GUOXINMIAN3			G. hirsutum	Cultivar	Previous Data	China	Hebei		37.9	114.9	Yes
SRR4013894	PL115143	SRR4013894	P115HAU143	HAN7860			G. hirsutum	Cultivar	Previous Data	China	Hebei		37.9	114.9	Yes
SRR4013895	PL115144	SRR4013895	P115HAU144	HANDAN885			G. hirsutum	Cultivar	Previous Data	China	Hebei		37.9	114.9	Yes
SRR4013896	PL115145	SRR4013896	P115HAU145	HENAN79			G. hirsutum	Cultivar	Previous Data	China	Henan		34.29	113.38	Yes
SRR4013897	PL115146	SRR4013897	P115HAU146	HUADONG6			G. hirsutum	Cultivar	Previous Data	China	Jiangsu		33.14	119.79	Yes
SRR4013898	PL115147	SRR4013898	P115HAU147	JI688			G. hirsutum	Cultivar	Previous Data	China	Hebei		37.9	114.9	Yes
SRR4013899	PL115148	SRR4013899	P115HAU148	JIMIAN958			G. hirsutum	Cultivar	Previous Data	China	Hebei		37.9	114.9	Yes
SRR4013900	PL115149	SRR4013900	P115HAU149	JIFENG554			G. hirsutum	Cultivar	Previous Data	China	Hebei		37.9	114.9	Yes
SRR4013901	PL115150	SRR4013901	P115HAU150	JIMIAN1			G. hirsutum	Cultivar	Previous Data	China	Hebei		37.9	114.9	Yes
SRR4014009	PL115151	SRR4014009	P115HAU151	JIMIAN6			G. hirsutum	Cultivar	Previous Data	China	Hebei		37.9	114.9	Yes
SRR4014010	PL115152	SRR4014010	P115HAU152	JIMIAN7			G. hirsutum	Cultivar	Previous Data	China	Hebei		37.9	114.9	Yes
SRR4014011	PL115153	SRR4014011	P115HAU153	JIMIAN15			G. hirsutum	Cultivar	Previous Data	China	Hebei		37.9	114.9	Yes
SRR4014012	PL115154	SRR4014012	P115HAU154	JIMIAN19			G. hirsutum	Cultivar	Previous Data	China	Hebei		37.9	114.9	Yes
SRR4014013	PL115155	SRR4014013	P115HAU155	JIMIAN20			G. hirsutum	Cultivar	Previous Data	China	Hebei		37.9	114.9	Yes
SRR4014014	PL115156	SRR4014014	P115HAU156	JIMIAN21			G. hirsutum	Cultivar	Previous Data	China	Hebei		37.9	114.9	Yes
SRR4014015	PL115157	SRR4014015	P115HAU157	JIMIAN28			G. hirsutum	Cultivar	Previous Data	China	Hebei		37.9	114.9	Yes
SRR4014016	PL115158	SRR4014016	P115HAU158	JIMIAN169			G. hirsutum	Cultivar	Previous Data	China	Hebei		37.9	114.9	Yes
SRR4014017	PL115159	SRR4014017	P115HAU159	JINZHONG169			G. hirsutum	Cultivar	Previous Data	China	Shanxi		37.24	111.86	Yes
SRR4014018	PL115160	SRR4014018	P115HAU160	JIANGSUMIAN1			G. hirsutum	Cultivar	Previous Data	China	Jiangsu		33.14	119.79	Yes
SRR4014021	PL115161	SRR4014021	P115HAU161	JIANGSUMIAN3			G. hirsutum	Cultivar	Previous Data	China	Jiangsu		33.14	119.79	Yes
SRR4014022	PL115162	SRR4014022	P115HAU162	JINMIAN1			G. hirsutum	Cultivar	Previous Data	China	Liaoning				No
SRR4014023	PL115163	SRR4014023	P115HAU163	JINMIAN2			G. hirsutum	Cultivar	Previous Data	China	Liaoning		41.94	122.53	Yes
SRR4014024	PL115164	SRR4014024	P115HAU164	JINMIAN6			G. hirsutum	Cultivar	Previous Data	China	Liaoning				No
SRR4014025	PL115165	SRR4014025	P115HAU165	JINMIAN5			G. hirsutum	Cultivar	Previous Data	China	Shanxi		37.24	111.86	Yes
SRR4014026	PL115166	SRR4014026	P115HAU166	JINMIAN6			G. hirsutum	Cultivar	Previous Data	China	Shanxi				No
SRR4014027	PL115167	SRR4014027	P115HAU167	JINMIAN9			G. hirsutum	Cultivar	Previous Data	China	Shanxi		37.24	111.86	Yes
SRR4014028	PL115168	SRR4014028	P115HAU168	JINMIAN16			G. hirsutum	Cultivar	Previous Data	China	Shanxi		37.24	111.86	Yes
SRR4014030	PL115169	SRR4014030	P115HAU169	JINMIAN17			G. hirsutum	Cultivar	Previous Data	China	Shanxi		37.24	111.86	Yes
SRR4014037	PL115170	SRR4014037	P115HAU170	JINMIAN21			G. hirsutum	Cultivar	Previous Data	China	Shanxi		37.24	111.86	Yes
SRR4017354	PL115171	SRR4017354	P115HAU171	JINMIAN24			G. hirsutum	Cultivar	Previous Data	China	Shanxi		37.24	111.86	Yes
SRR4017355	PL115172	SRR4017355	P115HAU172	JINMIAN25			G. hirsutum	Cultivar	Previous Data	China	Shanxi		37.24	111.86	Yes
SRR4017356	PL115173	SRR4017356	P115HAU173	JINMIAN26			G. hirsutum	Cultivar	Previous Data	China	Shanxi		37.24	111.86	Yes
SRR4017357	PL115174	SRR4017357	P115HAU174	JINMIAN29			G. hirsutum	Cultivar	Previous Data	China	Shanxi		37.24	111.86	Yes
SRR4018441	PL115175	SRR4018441	P115HAU175	JINMIAN38			G. hirsutum	Cultivar	Previous Data	China	Shanxi		37.24	111.86	Yes
SRR4018442	PL115176	SRR4018442	P115HAU176	KEYI181			G. hirsutum	Cultivar	Previous Data	China	Hebei		37.9	114.9	Yes
SRR4018443	PL115177	SRR4018443	P115HAU177	KK1543			G. hirsutum	Cultivar	Previous Data	China	China		39.91	116.36	Yes
SRR4018444	PL115178	SRR4018444	P115HAU178	LIXIAN72			G. hirsutum	Cultivar	Previous Data	China	Hunan		27.63	111.86	Yes
SRR4018445	PL115179	SRR4018445	P115HAU179	LIAOMIAN1			G. hirsutum	Cultivar	Previous Data	China	Liaoning		41.94	122.53	Yes
SRR4018452	PL115180	SRR4018452	P115HAU180	LIAOMIAN3			G. hirsutum	Cultivar	Previous Data	China	Liaoning		41.94	122.53	Yes
SRR4018453	PL115181	SRR4018453	P115HAU181	LIAOMIAN6			G. hirsutum	Cultivar	Previous Data	China	Liaoning		41.94	122.53	Yes
SRR4018454	PL115182	SRR4018454	P115HAU182	LIAOMIAN8			G. hirsutum	Cultivar	Previous Data	China	Liaoning		41.94	122.53	Yes
SRR4018455	PL115183	SRR4018455	P115HAU183	LIAOMIAN12			G. hirsutum	Cultivar	Previous Data	China	Liaoning		41.94	122.53	Yes
SRR4018456	PL115184	SRR4018456	P115HAU184	LIAOMIAN18			G. hirsutum	Cultivar	Previous Data	China	Liaoning		41.94	122.53	Yes
SRR4018457	PL115185	SRR4018457	P115HAU185	LIAOYANGDUANJIE			G. hirsutum	Cultivar	Previous Data	China	Liaoning		41.94	122.53	Yes
SRR4018459	PL115186	SRR4018459	P115HAU186	LU742			G. hirsutum	Cultivar	Previous Data	China	Shandong		35.89	117.92	Yes
SRR4018460	PL115187	SRR4018460	P115HAU187	LUK638			G. hirsutum	Cultivar	Previous Data	China	Shandong		35.89	117.92	Yes
SRR4018461	PL115188	SRR4018461	P115HAU188	LUMIAN5			G. hirsutum	Cultivar	Previous Data	China	Shandong		35.89	117.92	Yes
SRR4018462	PL115189	SRR4018462	P115HAU189	LUMIAN12			G. hirsutum	Cultivar	Previous Data	China	Shandong		35.89	117.92	Yes
SRR4018463	PL115190	SRR4018463	P115HAU190	LUMIAN14			G. hirsutum	Cultivar	Previous Data	China	Shandong		35.89	117.92	Yes
SRR4018519	PL115191	SRR4018519	P115HAU191	LUMIAN22			G. hirsutum	Cultivar	Previous Data	China	Shandong		35.89	117.92	Yes
SRR4018522	PL115192	SRR4018522	P115HAU192	LUMIAN28			G. hirsutum	Cultivar	Previous Data	China	Shandong		35.89	117.92	Yes
SRR4018525	PL115193	SRR4018525	P115HAU193	LUMIAN32			G. hirsutum	Cultivar	Previous Data	China	Shandong		35.89	117.92	Yes
SRR4018526	PL115194	SRR4018526	P115HAU194	LUMIANYAN17			G. hirsutum	Cultivar	Previous Data	China	Shandong		35.89	117.92	Yes
SRR4018527	PL115195	SRR4018527	P115HAU195	LUMIANYAN32			G. hirsutum	Cultivar	Previous Data	China	Shandong		35.89	117.92	Yes
SRR4018528	PL115196	SRR4018528	P115HAU196	LUODIANTIEZI			G. hirsutum	Cultivar	Previous Data	China	Guizhou		26.84	107.29	Yes
SRR4018529	PL115197	SRR4018529	P115HAU197	NINGMIAN1			G. hirsutum	Cultivar	Previous Data	China	Jiangsu		33.14	119.79	Yes
SRR4018530	PL115198	SRR4018530	P115HAU198	NINGMIAN7			G. hirsutum	Cultivar	Previous Data	China	Jiangsu		33.14	119.79	Yes
SRR4018531	PL115199	SRR4018531	P115HAU199	NINGMIAN12			G. hirsutum	Cultivar	Previous Data	China	Jiangsu		33.14	119.79	Yes
SRR4018533	PL115200	SRR4018533	P115HAU200	NONGDA94-7			G. hirsutum	Cultivar	Previous Data	China	Hebei		37.9	114.9	Yes
SRR4018534	PL115201	SRR4018534	P115HAU201	NONGDAMIAN8			G. hirsutum	Cultivar	Previous Data	China	Hebei		37.9	114.9	Yes
SRR4018535	PL115202	SRR4018535	P115HAU202	NONGKENG5			G. hirsutum	Cultivar	Previous Data	China	Xinjiang		42.82	89.04	Yes
SRR4018536	PL115203	SRR4018536	P115HAU203	QINLI514			G. hirsutum	Cultivar	Previous Data	China	Hebei		37.9	114.9	Yes
SRR4018537	PL115204	SRR4018537	P115HAU204	QINYUAN4			G. hirsutum	Cultivar	Previous Data	China	Shanxi		37.24	111.86	Yes
SRR4018538	PL115205	SRR4018538	P115HAU205	SHANGNONGFENGKANGMIAN6			G. hirsutum	Cultivar	Previous Data	China	Shandong		35.89	117.92	Yes
SRR4018539	PL115206	SRR4018539	P115HAU206	SHAN2234			G. hirsutum	Cultivar	Previous Data	China	Shanxi		37.24	111.86	Yes
SRR4018540	PL115207	SRR4018540	P115HAU207	SHAN3619			G. hirsutum	Cultivar	Previous Data	China	Shanxi		37.24	111.86	Yes
SRR4018541	PL115208	SRR4018541	P115HAU208	SHANMIAN1			G. hirsutum	Cultivar	Previous Data	China	Shanxi		37.24	111.86	Yes
SRR4018542	PL115209	SRR4018542	P115HAU209	SHANMIAN4			G. hirsutum	Cultivar	Previous Data	China	Shanxi		37.24	111.86	Yes
SRR4018543	PL115210	SRR4018543	P115HAU210	SHANZAO2786			G. hirsutum	Cultivar	Previous Data	China	Shanxi		37.24	111.86	Yes
SRR4018544	PL115211	SRR4018544	P115HAU211	SHANGQIU24			G. hirsutum	Cultivar	Previous Data	China	Henan		34.29	113.38	Yes
SRR4018546	PL115212	SRR4018546	P115HAU212	C1470			G. hirsutum	Cultivar	Previous Data	China	China		39.91	116.36	Yes
SRR4018547	PL115213	SRR4018547	P115HU213	STONEVILLE2B		PI528654	G. hirsutum	Cultivar	Previous Data	USA			37.09	-95.71	Yes
SRR4018548	PL115214	SRR4018548	P115HAU214	SIMIAN4			G. hirsutum	Cultivar	Previous Data	China	Jiangsu		33.14	119.79	Yes
SRR4018549	PL115215	SRR4018549	P115HAU215	SUMIAN11			G. hirsutum	Cultivar	Previous Data	China	Jiangsu		33.14	119.79	Yes
SRR4018550	PL115216	SRR4018550	P115HAU216	SUMIAN20			G. hirsutum	Cultivar	Previous Data	China	Jiangsu		33.14	119.79	Yes
SRR4018551	PL115217	SRR4018551	P115HAU217	SUMIAN21			G. hirsutum	Cultivar	Previous Data	China	Jiangsu				No
SRR4018552	PL115218	SRR4018552	P115HAU218	SUMIAN22			G. hirsutum	Cultivar	Previous Data	China	Jiangsu		33.14	119.79	Yes
SRR4018553	PL115219	SRR4018553	P115HAU219	WANMIAN17			G. hirsutum	Cultivar	Previous Data	China	Anhui		30.6	117.92	Yes
SRR4018554	PL115220	SRR4018554	P115HAU220	XIANGMIAN10			G. hirsutum	Cultivar	Previous Data	China	Hunan		27.63	111.86	Yes
SRR4018555	PL115221	SRR4018555	P115HAU221	XIANGMIAN11			G. hirsutum	Cultivar	Previous Data	China	Hunan		27.63	111.86	Yes
SRR4018556	PL115222	SRR4018556	P115HAU222	XIEZUO2			G. hirsutum	Cultivar	Previous Data	China	Zhejiang		29.14	119.79	Yes
SRR4018557	PL115223	SRR4018557	P115HAU223	XINLU201			G. hirsutum	Cultivar	Previous Data	China	South of Xinjiang		40.82	80.44	Yes
SRR4018558	PL115224	SRR4018558	P115HAU224	XINLUZAO4			G. hirsutum	Cultivar	Previous Data	China	North of Xinjiang		45.52	87.54	Yes
SRR4018559	PL115225	SRR4018559	P115HAU225	XINLUZAO5			G. hirsutum	Cultivar	Previous Data	China	North of Xinjiang		45.52	87.54	Yes
SRR4018560	PL115226	SRR4018560	P115HAU226	XINLUZAO19			G. hirsutum	Cultivar	Previous Data	China	North of Xinjiang		45.52	87.54	Yes
SRR4018561	PL115227	SRR4018561	P115HAU227	XINLUZAO30			G. hirsutum	Cultivar	Previous Data	China	North of Xinjiang		45.52	87.54	Yes
SRR4018562	PL115228	SRR4018562	P115HAU228	XINLUZAO31			G. hirsutum	Cultivar	Previous Data	China	North of Xinjiang		45.52	87.54	Yes
SRR4018563	PL115229	SRR4018563	P115HAU229	XINLUZAO36			G. hirsutum	Cultivar	Previous Data	China	North of Xinjiang		45.52	87.54	Yes
SRR4018564	PL115230	SRR4018564	P115HAU230	XINLUZHONG7			G. hirsutum	Cultivar	Previous Data	China	South_Xinjiang				No
SRR4018565	PL115231	SRR4018565	P115HAU231	XINLUZHONG14			G. hirsutum	Cultivar	Previous Data	China	South of Xinjiang		40.82	80.44	Yes
SRR4018566	PL115232	SRR4018566	P115HAU232	XINLUZHONG18			G. hirsutum	Cultivar	Previous Data	China	South of Xinjiang		40.82	80.44	Yes
SRR4018579	PL115233	SRR4018579	P115HAU233	XINYAN96-48			G. hirsutum	Cultivar	Previous Data	China	Henan				No
SRR4018580	PL115234	SRR4018580	P115HAU234	XUMIAN18			G. hirsutum	Cultivar	Previous Data	China	Jiangsu		33.14	119.79	Yes
SRR4018581	PL115235	SRR4018581	P115HAU235	XUMIAN219			G. hirsutum	Cultivar	Previous Data	China	Jiangsu		33.14	119.79	Yes
SRR4018582	PL115236	SRR4018582	P115HAU236	XUZHOU514			G. hirsutum	Cultivar	Previous Data	China	Jiangsu		33.14	119.79	Yes
SRR4018583	PL115237	SRR4018583	P115HAU237	YANMIAN1			G. hirsutum	Cultivar	Previous Data	China	Sichuan		30.26	102.81	Yes
SRR4018584	PL115238	SRR4018584	P115HAU238	YISHAN8			G. hirsutum	Cultivar	Previous Data	China	Henan		34.29	113.38	Yes
SRR4018585	PL115239	SRR4018585	P115HAU239	YU79-10			G. hirsutum	Cultivar	Previous Data	China	Henan		34.29	113.38	Yes
SRR4018586	PL115240	SRR4018586	P115HAU240	YUKANG1			G. hirsutum	Cultivar	Previous Data	China	Henan		34.29	113.38	Yes
SRR4018587	PL115241	SRR4018587	P115HAU241	YUMIAN1			G. hirsutum	Cultivar	Previous Data	China	Henan		34.29	113.38	Yes
SRR4018588	PL115242	SRR4018588	P115HAU242	YUMIAN5			G. hirsutum	Cultivar	Previous Data	China	Henan		34.29	113.38	Yes
SRR4018589	PL115243	SRR4018589	P115HAU243	YUMIAN8			G. hirsutum	Cultivar	Previous Data	China	Henan		34.29	113.38	Yes
SRR4018590	PL115244	SRR4018590	P115HAU244	YUMIAN14			G. hirsutum	Cultivar	Previous Data	China	Henan		34.29	113.38	Yes
SRR4018591	PL115245	SRR4018591	P115HAU245	YUMIAN20			G. hirsutum	Cultivar	Previous Data	China	Henan		34.29	113.38	Yes
SRR4018592	PL115246	SRR4018592	P115HAU246	YUWU19			G. hirsutum	Cultivar	Previous Data	China	Henan		34.29	113.38	Yes
SRR4018593	PL115247	SRR4018593	P115HAU247	YUN1729			G. hirsutum	Cultivar	Previous Data	China	Shanxi		37.24	111.86	Yes
SRR4018594	PL115248	SRR4018594	P115HAU248	YUN87-509			G. hirsutum	Cultivar	Previous Data	China	Shanxi		37.24	111.86	Yes
SRR4018595	PL115249	SRR4018595	P115HAU249	ZHEMIAN11			G. hirsutum	Cultivar	Previous Data	China	Zhejiang		29.14	119.79	Yes
SRR4018596	PL115250	SRR4018596	P115HAU250	ZHENGNONGMIAN4			G. hirsutum	Cultivar	Previous Data	China	Henan		34.29	113.38	Yes
SRR4018945	PL115251	SRR4018945	P115HAU251	XINLUZAO7			G. hirsutum	Cultivar	Previous Data	China	North of Xinjiang		45.52	87.54	Yes
SRR4018946	PL115252	SRR4018946	P115HAU252	XINLUZAO15			G. hirsutum	Cultivar	Previous Data	China	North of Xinjiang		45.52	87.54	Yes
SRR4018953	PL115253	SRR4018953	P115HAU253	XINLUZAO22			G. hirsutum	Cultivar	Previous Data	China	North of Xinjiang		45.52	87.54	Yes
SRR4018954	PL115254	SRR4018954	P115HAU254	XINLUZAO25			G. hirsutum	Cultivar	Previous Data	China	North of Xinjiang		45.52	87.54	Yes
SRR4018955	PL115255	SRR4018955	P115HAU255	XINLUZAO26			G. hirsutum	Cultivar	Previous Data	China	North of Xinjiang		45.52	87.54	Yes
SRR4018956	PL115256	SRR4018956	P115HAU256	XINLUZAO41			G. hirsutum	Cultivar	Previous Data	China	North of Xinjiang		45.52	87.54	Yes
SRR4018957	PL115257	SRR4018957	P115HAU257	XINLUZAO46			G. hirsutum	Cultivar	Previous Data	China	North of Xinjiang		45.52	87.54	Yes
SRR4018958	PL115258	SRR4018958	P115HAU258	XINLUZAO48			G. hirsutum	Cultivar	Previous Data	China	North of Xinjiang		45.52	87.54	Yes
SRR4018959	PL115259	SRR4018959	P115HAU259	ZHONGZHIMIAN2			G. hirsutum	Cultivar	Previous Data	China	Henan		34.29	113.38	Yes
SRR4018960	PL115260	SRR4018960	P115HAU260	EMIAN22			G. hirsutum	Cultivar	Previous Data	China	Hubei		30.74	112.24	Yes
SRR4018961	PL115261	SRR4018961	P115HAU261	XINLUZHONG13			G. hirsutum	Cultivar	Previous Data	China	South of Xinjiang		40.82	80.44	Yes
SRR4018963	PL115262	SRR4018963	P115HAU262	XINLUZHONG8			G. hirsutum	Cultivar	Previous Data	China	South of Xinjiang		40.82	80.44	Yes
SRR4018964	PL115263	SRR4018964	P115HAU263	XINLUZHONG12			G. hirsutum	Cultivar	Previous Data	China	South of Xinjiang		40.82	80.44	Yes
SRR4018965	PL115264	SRR4018965	P115HAU264	XINLUZHONG20			G. hirsutum	Cultivar	Previous Data	China	South of Xinjiang		40.82	80.44	Yes
SRR4018966	PL115265	SRR4018966	P115HAU265	XINLUZHONG40			G. hirsutum	Cultivar	Previous Data	China	South of Xinjiang		40.82	80.44	Yes
SRR4018967	PL115266	SRR4018967	P115HAU266	XINLUZHONG41			G. hirsutum	Cultivar	Previous Data	China	South of Xinjiang		40.82	80.44	Yes
SRR4018968	PL115267	SRR4018968	P115HAU267	JIMIAN14			G. hirsutum	Cultivar	Previous Data	China	China		39.91	116.36	Yes
SRR4018969	PL115268	SRR4018969	P115HU268	TM-1			G. hirsutum	Cultivar	Previous Data	USA			37.09	-95.71	Yes
SRR4018970	PL115269	SRR4018970	P115HAU269	XUZHOU142			G. hirsutum	Cultivar	Previous Data	China	Jiangsu		33.14	119.79	Yes
SRR4018971	PL115270	SRR4018971	P115HAU270	XUZHOU142F1			G. hirsutum	Cultivar	Previous Data	China	Jiangsu		33.14	119.79	Yes
SRR4018972	PL115271	SRR4018972	P115HU271	T586			G. hirsutum	Cultivar	Previous Data	USA			37.09	-95.71	Yes
SRR4018973	PL115272	SRR4018973	P115HAU272	LI1			G. hirsutum	Cultivar	Previous Data	China	China		39.91	116.36	Yes
SRR4018974	PL115273	SRR4018974	P115HAU273	GZNN1-1			G. hirsutum	Cultivar	Previous Data	China	China		39.91	116.36	Yes
SRR4018975	PL115274	SRR4018975	P115HAU274	GZNN2-1			G. hirsutum	Cultivar	Previous Data	China	Henan		34.29	113.38	Yes
SRR4018976	PL115275	SRR4018976	P115HAU275	XINXIANGXIAOJI			G. hirsutum	Cultivar	Previous Data	China	Henan		34.29	113.38	Yes
SRR4018977	PL115276	SRR4018977	P115HAU276	N			G. hirsutum	Cultivar	Previous Data	China	China		39.91	116.36	Yes
SRR4018978	PL115277	SRR4018978	P115HAU277	XUZHOUGD-1			G. hirsutum	Cultivar	Previous Data	China	Jiangsu		33.14	119.79	Yes
SRR4018979	PL115278	SRR4018979	P115HAU278	XUZHOUGD-2			G. hirsutum	Cultivar	Previous Data	China	Jiangsu		33.14	119.79	Yes
SRR4018980	PL115279	SRR4018980	P115HAU279	XUZHOUGD-3			G. hirsutum	Cultivar	Previous Data	China	Jiangsu		33.14	119.79	Yes
SRR4018981	PL115280	SRR4018981	P115HAU280	XUZHOUGD-4			G. hirsutum	Cultivar	Previous Data	China	Jiangsu		33.14	119.79	Yes
SRR4018982	PL115281	SRR4018982	P115HAU281	YCYFL			G. hirsutum	Cultivar	Previous Data	China	Xinjiang		42.82	89.04	Yes
SRR4018983	PL115282	SRR4018983	P115HAU282	YCY			G. hirsutum	Cultivar	Previous Data	China	Xinjiang				No
SRR5279197	PL113001	SRR5279197	P113CRI12	CRI12			G. hirsutum	Cultivar	Previous Data	China			36.1	114.39	Yes
SRR5279198	PL113002	SRR5279198	P113LuM378	LUMIAN378			G. hirsutum	Cultivar	Previous Data	China			35.89	117.92	Yes
SRR5279199	PL113003	SRR5279199	P113CM47	CHUANGMIAN47			G. hirsutum	Cultivar	Previous Data	China			30.26	102.81	Yes
SRR5279200	PL113004	SRR5279200	P113ShuoM3	SHUOMIAN3			G. hirsutum	Cultivar	Previous Data	China			37.9	114.9	Yes
SRR5279201	PL113005	SRR5279201	P113Zh571	ZHONG571			G. hirsutum	Cultivar	Previous Data	China			36.1	114.39	Yes
SRR5279202	PL113006	SRR5279202	P113JiM11	JIMIAN11			G. hirsutum	Cultivar	Previous Data	China			37.9	114.9	Yes
SRR5279203	PL113007	SRR5279203	P113ZhZhM2	ZHONGZHIMIAN2			G. hirsutum	Cultivar	Previous Data	China			39.91	116.36	Yes
SRR5279204	PL113008	SRR5279204	P113Zh9612	ZHONGS9612			G. hirsutum	Cultivar	Previous Data	China			39.91	116.36	Yes
SRR5279205	PL113009	SRR5279205	P113XY9648	XINYAN96-48			G. hirsutum	Cultivar	Previous Data	China			39.91	116.36	Yes
SRR5279206	PL113010	SRR5279206	P113GK50	GK50			G. hirsutum	Cultivar	Previous Data	China			39.91	116.36	Yes
SRR5279207	PL113011	SRR5279207	P113KHW164	KANGHUANGWEI164			G. hirsutum	Cultivar	Previous Data	China			39.91	116.36	Yes
SRR5279208	PL113012	SRR5279208	P113CRI35	CRI35			G. hirsutum	Cultivar	Previous Data	China			36.1	114.39	Yes
SRR5279209	PL113013	SRR5279209	P113Zh9807	ZHONG9807			G. hirsutum	Cultivar	Previous Data	China			39.91	116.36	Yes
SRR5279210	PL113014	SRR5279210	P113JinM20	JINMIAN20			G. hirsutum	Cultivar	Previous Data	China			39.91	116.36	Yes
SRR5279211	PL113015	SRR5279211	P113JinM33	JINMIAN33			G. hirsutum	Cultivar	Previous Data	China			39.91	116.36	Yes
SRR5279212	PL113016	SRR5279212	P113YuM11	YUMIAN11			G. hirsutum	Cultivar	Previous Data	China			34.29	113.38	Yes
SRR5279213	PL113017	SRR5279213	P113LuMY16	LUMIANYAN16			G. hirsutum	Cultivar	Previous Data	China			39.91	116.36	Yes
SRR5279214	PL113018	SRR5279214	P113YM2067	YUMIAN2067			G. hirsutum	Cultivar	Previous Data	China			34.29	113.38	Yes
SRR5279215	PL113019	SRR5279215	P113XT6871	XINGTAI6871			G. hirsutum	Cultivar	Previous Data	China			37.9	114.9	Yes
SRR5279216	PL113020	SRR5279216	P113Ug4	UGANDA4			G. hirsutum	Cultivar	Previous Data				1.37	32.29	Yes
SRR5512265	PL117001	SRS2168237	P117N73DeltapineNGF	N73DELTAPINENGF			G. hirsutum	Cultivar	Previous Data	Australia					No
SRR5512266	PL117002	SRS2168238	P117Miscot7803-52	MISCOT7803-52			G. hirsutum	Cultivar	Previous Data	United States					No
SRR5512267	PL117003	SRS2168239	P117J02-247	J02-247			G. hirsutum	Cultivar	Previous Data	China					No
SRR5512268	PL117004	SRS2168240	P117JiA-7-8_33xi	JIA-7-8_33XI			G. hirsutum	Cultivar	Previous Data	China					No
SRR5512269	PL117005	SRS2168241	P117CIR17	CIR17			G. hirsutum	Cultivar	Previous Data	China					No
SRR5512270	PL117016	SRS2168276	P117Qik	QIK			G. hirsutum	Cultivar	Previous Data	United States					No
SRR5512271	PL117006	SRS2168242	P117Mei28114-313	MEI28114-313			G. hirsutum	Cultivar	Previous Data	United States					No
SRR5512272	PL117007	SRS2168243	P117Arcot402bne	ARCOT402BNE			G. hirsutum	Cultivar	Previous Data	United States					No
SRR5512273	PL117008	SRS2168244	P117Suyuan04-129	SUYUAN04-129			G. hirsutum	Cultivar	Previous Data	China					No
SRR5512274	PL117009	SRS2168245	P117Han8901	HAN8901			G. hirsutum	Cultivar	Previous Data	China					No
SRR5512275	PL117010	SRS2168246	P117Zhong870203	ZHONG870203			G. hirsutum	Cultivar	Previous Data	China					No
SRR5512276	PL117011	SRS2168247	P117Sichang2xi	SICHANG2XI			G. hirsutum	Cultivar	Previous Data	China					No
SRR5512277	PL117012	SRS2168248	P117Yun3060	YUN3060			G. hirsutum	Cultivar	Previous Data	China					No
SRR5512278	PL117013	SRS2168249	P117Acala1517-2	ACALA1517-2			G. hirsutum	Cultivar	Previous Data	United States					No
SRR5512279	PL117014	SRS2168250	P117Yun92kang124	YUN92KANG124			G. hirsutum	Cultivar	Previous Data	China					No
SRR5512280	PL117015	SRS2168251	P117Zhong31	ZHONG31			G. hirsutum	Cultivar	Previous Data	China					No
SRR5512281	PL117017	SRS2168252	P117Lu21	LU21			G. hirsutum	Cultivar	Previous Data	China					No
SRR5512282	PL117018	SRS2168253	P117Zhong5913-2	ZHONG5913-2			G. hirsutum	Cultivar	Previous Data	China					No
SRR5512283	PL117019	SRS2168254	P117Jinkang157	JINKANG157			G. hirsutum	Cultivar	Previous Data	China					No
SRR5512284	PL117020	SRS2168255	P117Huaimian4	HUAIMIAN4			G. hirsutum	Cultivar	Previous Data	China					No
SRR5512285	PL117021	SRS2168256	P117ZhongzhiBD13	ZHONGZHIBD13			G. hirsutum	Cultivar	Previous Data	China					No
SRR5512286	PL117022	SRS2168257	P117Zhong961716	ZHONG961716			G. hirsutum	Cultivar	Previous Data	China					No
SRR5512287	PL117023	SRS2168258	P117DP2156	DP2156			G. hirsutum	Cultivar	Previous Data	United States					No
SRR5512288	PL117024	SRS2168259	P117Ji91-33	JI91-33			G. hirsutum	Cultivar	Previous Data	China					No
SRR5512289	PL117025	SRS2168260	P117CIR32	CIR32			G. hirsutum	Cultivar	Previous Data	China					No
SRR5512290	PL117026	SRS2168261	P117Kuke310-5110	KUKE310-5110			G. hirsutum	Cultivar	Previous Data	Australia					No
SRR5512291	PL117027	SRS2168262	P117Xuzhou261	XUZHOU261			G. hirsutum	Cultivar	Previous Data	China					No
SRR5512292	PL117028	SRS2168263	P117Bu3363	BU3363			G. hirsutum	Cultivar	Previous Data	United States					No
SRR5512293	PL117029	SRS2168264	P117Si168	SI168			G. hirsutum	Cultivar	Previous Data	China					No
SRR5512294	PL117030	SRS2168265	P117Anjiyan6	ANJIYAN6			G. hirsutum	Cultivar	Previous Data	Russia					No
SRR5512295	PL117031	SRS2168266	P117GP70	GP70			G. hirsutum	Cultivar	Previous Data	United States					No
SRR5512296	PL117032	SRS2168267	P117Dataomian	DATAOMIAN			G. hirsutum	Cultivar	Previous Data	China					No
SRR5512297	PL117033	SRS2168268	P117Xuzhou244	XUZHOU244			G. hirsutum	Cultivar	Previous Data	China					No
SRR5512298	PL117034	SRS2168269	P117Lumian11	LUMIAN11			G. hirsutum	Cultivar	Previous Data	China					No
SRR5512299	PL117035	SRS2168270	P117Shannong3	SHANNONG3			G. hirsutum	Cultivar	Previous Data	China					No
SRR5512300	PL117036	SRS2168271	P117DP410B	DP410B			G. hirsutum	Cultivar	Previous Data	United States					No
SRR5512301	PL117037	SRS2168272	P117Zhong521	ZHONG521			G. hirsutum	Cultivar	Previous Data	China					No
SRR5512302	PL117038	SRS2168273	P117Zisemeimian	ZISEMEIMIAN			G. hirsutum	Cultivar	Previous Data	United States					No
SRR5512303	PL117039	SRS2168274	P117Zhongyuan9116	ZHONGYUAN9116			G. hirsutum	Cultivar	Previous Data	China					No
SRR5512304	PL117040	SRS2168275	P11786-1	86-1			G. hirsutum	Cultivar	Previous Data	China					No
SRR5512305	PL117041	SRS2168277	P117Jizi123	JIZI123			G. hirsutum	Cultivar	Previous Data	China					No
SRR5512306	PL117042	SRS2168278	P117Sulianmian21xi	SULIANMIAN21XI			G. hirsutum	Cultivar	Previous Data	Russia					No
SRR5512307	PL117043	SRS2168279	P117Zhongyuan9115	ZHONGYUAN9115			G. hirsutum	Cultivar	Previous Data	China					No
SRR5512308	PL117044	SRS2168281	P117Changkangmian	CHANGKANGMIAN			G. hirsutum	Cultivar	Previous Data	China					No
SRR5512309	PL117045	SRS2168280	P117ZhongyuanHAS-1	ZHONGYUANHAS-1			G. hirsutum	Cultivar	Previous Data	China					No
SRR5512310	PL117046	SRS2168282	P117Jiyuan55	JIYUAN55			G. hirsutum	Cultivar	Previous Data	China					No
SRR5512311	PL117047	SRS2168283	P117601changrongmian	601CHANGRONGMIAN			G. hirsutum	Cultivar	Previous Data	China					No
SRR5512312	PL117048	SRS2168285	P117ZhongyuanHST1	ZHONGYUANHST1			G. hirsutum	Cultivar	Previous Data	China					No
SRR5512313	PL117049	SRS2168284	P117Zhongyuan9114	ZHONGYUAN9114			G. hirsutum	Cultivar	Previous Data	China					No
SRR5512314	PL117050	SRS2168286	P117Huazhong91-0102	HUAZHONG91-0102			G. hirsutum	Cultivar	Previous Data	China					No
SRR5512315	PL117051	SRS2168287	P117Han8959	HAN8959			G. hirsutum	Cultivar	Previous Data	China					No
SRR5512316	PL117052	SRS2168288	P117Zhongyuan9112	ZHONGYUAN9112			G. hirsutum	Cultivar	Previous Data	China					No
SRR5512317	PL117053	SRS2168290	P117Rtbaixu	RTBAIXU			G. hirsutum	Cultivar	Previous Data	United States					No
SRR5512318	PL117054	SRS2168289	P117KucheT94-6	KUCHET94-6			G. hirsutum	Cultivar	Previous Data	China					No
SRR5512319	PL117055	SRS2168291	P117Bao6716	BAO6716			G. hirsutum	Cultivar	Previous Data	China					No
SRR5512320	PL117056	SRS2168292	P117Sa24-3	SA24-3			G. hirsutum	Cultivar	Previous Data	China					No
SRR5512321	PL117057	SRS2168293	P117Bazhou5628	BAZHOU5628			G. hirsutum	Cultivar	Previous Data	China					No
SRR5512322	PL117058	SRS2168294	P117Zhade3	ZHADE3			G. hirsutum	Cultivar	Previous Data	Africa					No
SRR5512323	PL117059	SRS2168295	P117Qingkang1	QINGKANG1			G. hirsutum	Cultivar	Previous Data	China					No
SRR5512324	PL117060	SRS2168297	P117Liaomian5	LIAOMIAN5			G. hirsutum	Cultivar	Previous Data	China					No
SRR5512325	PL117061	SRS2168296	P117Mianyang73-39	MIANYANG73-39			G. hirsutum	Cultivar	Previous Data	China					No
SRR5512326	PL117062	SRS2168298	P117Jin444	JIN444			G. hirsutum	Cultivar	Previous Data	China					No
SRR5512327	PL117063	SRS2168299	P11770-29-5	70-29-5			G. hirsutum	Cultivar	Previous Data	China					No
SRR5512328	PL117064	SRS2168300	P117Kuitun80-2056W	KUITUN80-2056W			G. hirsutum	Cultivar	Previous Data	China					No
SRR5512329	PL117065	SRS2168301	P117Hu749513	HU749513			G. hirsutum	Cultivar	Previous Data	China					No
SRR5512330	PL117066	SRS2168302	P117Jifeng197	JIFENG197			G. hirsutum	Cultivar	Previous Data	China					No
SRR5512331	PL117067	SRS2168303	P117Yahuang9103	YAHUANG9103			G. hirsutum	Cultivar	Previous Data	China					No
SRR5512332	PL117068	SRS2168306	P117Changrong67-12	CHANGRONG67-12			G. hirsutum	Cultivar	Previous Data	China					No
SRR5512333	PL117069	SRS2168304	P117Nashangqudahua	NASHANGQUDAHUA			G. hirsutum	Cultivar	Previous Data	China					No
SRR5512334	PL117070	SRS2168305	P117Zaoshuchangrong7	ZAOSHUCHANGRONG7			G. hirsutum	Cultivar	Previous Data	United States					No
SRR5512335	PL117071	SRS2168307	P117Ji91-31	JI91-31			G. hirsutum	Cultivar	Previous Data	China					No
SRR5512336	PL117072	SRS2168308	P117Yangfen31	YANGFEN31			G. hirsutum	Cultivar	Previous Data	China					No
SRR5512337	PL117073	SRS2168337	P117AoSiv2	AOSIV2			G. hirsutum	Cultivar	Previous Data	Australia					No
SRR5512338	PL117074	SRS2168310	P117Wanjiu828	WANJIU828			G. hirsutum	Cultivar	Previous Data	China					No
SRR5512339	PL117075	SRS2168309	P117GP83	GP83			G. hirsutum	Cultivar	Previous Data	United States					No
SRR5512340	PL117076	SRS2168311	P117Zhongyuan911	ZHONGYUAN911			G. hirsutum	Cultivar	Previous Data	China					No
SRR5512341	PL117077	SRS2168312	P117Zhong89-1	ZHONG89-1			G. hirsutum	Cultivar	Previous Data	China					No
SRR5512342	PL117078	SRS2168313	P117Dalingmian69	DALINGMIAN69			G. hirsutum	Cultivar	Previous Data	China					No
SRR5512343	PL117079	SRS2168314	P117Arcot436	ARCOT436			G. hirsutum	Cultivar	Previous Data	United States					No
SRR5512344	PL117080	SRS2168315	P117Arcot438	ARCOT438			G. hirsutum	Cultivar	Previous Data	United States					No
SRR5512345	PL117081	SRS2168316	P117Miscot78-27	MISCOT78-27			G. hirsutum	Cultivar	Previous Data	United States					No
SRR5512346	PL117082	SRS2168317	P117Coker139	COKER139			G. hirsutum	Cultivar	Previous Data	United States					No
SRR5512347	PL117083	SRS2168318	P117E408	E408			G. hirsutum	Cultivar	Previous Data	China					No
SRR5512348	PL117084	SRS2168319	P117Sulian8911	SULIAN8911			G. hirsutum	Cultivar	Previous Data	Russia					No
SRR5512349	PL117085	SRS2168320	P117KucheT94-1	KUCHET94-1			G. hirsutum	Cultivar	Previous Data	China					No
SRR5512350	PL117086	SRS2168321	P117GP137	GP137			G. hirsutum	Cultivar	Previous Data	United States					No
SRR5512351	PL117087	SRS2168322	P117Su7036yuanyuan	SU7036YUANYUAN			G. hirsutum	Cultivar	Previous Data	China					No
SRR5512352	PL117088	SRS2168323	P117AC239	AC239			G. hirsutum	Cultivar	Previous Data	United States					No
SRR5512353	PL117089	SRS2168324	P117GP138	GP138			G. hirsutum	Cultivar	Previous Data	United States					No
SRR5512354	PL117090	SRS2168325	P117Han8944	HAN8944			G. hirsutum	Cultivar	Previous Data	China					No
SRR5512355	PL117091	SRS2168326	P117AcalaSJ-5	ACALASJ-5			G. hirsutum	Cultivar	Previous Data	United States					No
SRR5512356	PL117092	SRS2168327	P117Liao61107	LIAO61107			G. hirsutum	Cultivar	Previous Data	China					No
SRR5512357	PL117093	SRS2168328	P117Yumian2	YUMIAN2			G. hirsutum	Cultivar	Previous Data	China					No
SRR5512358	PL117094	SRS2168329	P117Chaoyang70	CHAOYANG70			G. hirsutum	Cultivar	Previous Data	China					No
SRR5512359	PL117095	SRS2168330	P117ZhongR40773	ZHONGR40773			G. hirsutum	Cultivar	Previous Data	China					No
SRR5512360	PL117096	SRS2168331	P117Yancheng1115	YANCHENG1115			G. hirsutum	Cultivar	Previous Data	China					No
SRR5512361	PL117097	SRS2168332	P117Beiersinuo	BEIERSINUO			G. hirsutum	Cultivar	Previous Data	United States					No
SRR5512362	PL117098	SRS2168333	P117Shan3184	SHAN3184			G. hirsutum	Cultivar	Previous Data	China					No
SRR5512363	PL117099	SRS2168334	P117Jihan2xuanxi	JIHAN2XUANXI			G. hirsutum	Cultivar	Previous Data	China					No
SRR5512364	PL117100	SRS2168335	P117Bazhou7416	BAZHOU7416			G. hirsutum	Cultivar	Previous Data	China					No
SRR5512365	PL117101	SRS2168336	P117Zhong1276	ZHONG1276			G. hirsutum	Cultivar	Previous Data	China					No
SRR5512366	PL117102	SRS2168338	P117Linqing201	LINQING201			G. hirsutum	Cultivar	Previous Data	China					No
SRR5512367	PL117103	SRS2168339	P117Tu188	TU188			G. hirsutum	Cultivar	Previous Data	China					No
SRR5512368	PL117104	SRS2168340	P117Arcot-1	ARCOT-1			G. hirsutum	Cultivar	Previous Data	United States					No
SRR5512369	PL117105	SRS2168341	P117DES926	DES926			G. hirsutum	Cultivar	Previous Data	United States					No
SRR5512370	PL117106	SRS2168342	P117GP95	GP95			G. hirsutum	Cultivar	Previous Data	United States					No
SRR5512371	PL117107	SRS2168343	P117Kuche93551	KUCHE93551			G. hirsutum	Cultivar	Previous Data	China					No
SRR5512372	PL117108	SRS2168344	P117AcalaSJ-1	ACALASJ-1			G. hirsutum	Cultivar	Previous Data	United States					No
SRR5512373	PL117109	SRS2168345	P117Arcot-1.2	ARCOT-1.2			G. hirsutum	Cultivar	Previous Data	China					No
SRR5512374	PL117110	SRS2168346	P117JCG94	JCG94			G. hirsutum	Cultivar	Previous Data	China					No
SRR5512375	PL117111	SRS2168347	P117SuTKH-1	SUTKH-1			G. hirsutum	Cultivar	Previous Data	China					No
SRR5512376	PL117112	SRS2168349	P117CIR50	CIR50			G. hirsutum	Cultivar	Previous Data	China					No
SRR5512377	PL117113	SRS2168348	P117M-8124-1159	M-8124-1159			G. hirsutum	Cultivar	Previous Data	United States					No
SRR5512378	PL117114	SRS2168350	P117Ji91-22	JI91-22			G. hirsutum	Cultivar	Previous Data	China					No
SRR5512379	PL117115	SRS2168351	P117ZhongAR40772	ZHONGAR40772			G. hirsutum	Cultivar	Previous Data	China					No
SRR5512380	PL117116	SRS2168352	P117Ji91-18	JI91-18			G. hirsutum	Cultivar	Previous Data	China					No
SRR5512381	PL117117	SRS2168353	P117CIR49	CIR49			G. hirsutum	Cultivar	Previous Data	China					No
SRR5512382	PL117118	SRS2168354	P117MeiG-82	MEIG-82			G. hirsutum	Cultivar	Previous Data	United States					No
SRR5512383	PL117119	SRS2168357	P117Liao96-63-70	LIAO96-63-70			G. hirsutum	Cultivar	Previous Data	China					No
SRR5512384	PL117120	SRS2168355	P117N74-250	N74-250			G. hirsutum	Cultivar	Previous Data	Australia					No
SRR5512385	PL117121	SRS2168356	P117AcalaSJ-1-9	ACALASJ-1-9			G. hirsutum	Cultivar	Previous Data	United States					No
SRR5512386	PL117122	SRS2168358	P117ZhongG5	ZHONGG5			G. hirsutum	Cultivar	Previous Data	China					No
SRR5512387	PL117123	SRS2168359	P117Liaomian19	LIAOMIAN19			G. hirsutum	Cultivar	Previous Data	China					No
SRR5512388	PL117124	SRS2168360	P117Handan568	HANDAN568			G. hirsutum	Cultivar	Previous Data	China					No
SRR5512389	PL117125	SRS2168362	P117Xiangmian2	XIANGMIAN2			G. hirsutum	Cultivar	Previous Data	China					No
SRR5512390	PL117126	SRS2168361	P117Yumian2067	YUMIAN2067			G. hirsutum	Cultivar	Previous Data	China					No
SRR5512391	PL117127	SRS2168363	P117Wangjiangchangrongmian	WANGJIANGCHANGRONGMIAN			G. hirsutum	Cultivar	Previous Data	China					No
SRR5512392	PL117128	SRS2168364	P117Dazemian	DAZEMIAN			G. hirsutum	Cultivar	Previous Data	China					No
SRR5512393	PL117129	SRS2168365	P117MSCO-12	MSCO-12			G. hirsutum	Cultivar	Previous Data	United States					No
SRR5512394	PL117130	SRS2168366	P117Shannong6	SHANNONG6			G. hirsutum	Cultivar	Previous Data	China					No
SRR5512395	PL117131	SRS2168367	P117Ekangmian9	EKANGMIAN9			G. hirsutum	Cultivar	Previous Data	China					No
SRR5512396	PL117132	SRS2168368	P117Ji668	JI668			G. hirsutum	Cultivar	Previous Data	China					No
SRR5512397	PL117133	SRS2168369	P117Handanchangrong	HANDANCHANGRONG			G. hirsutum	Cultivar	Previous Data	China					No
SRR5512398	PL117134	SRS2168370	P117M11	M11			G. hirsutum	Cultivar	Previous Data	Asia					No
SRR5512399	PL117135	SRS2168371	P117Qinyuan4	QINYUAN4			G. hirsutum	Cultivar	Previous Data	China					No
SRR5512400	PL117136	SRS2168372	P117Changrongmuzimian	CHANGRONGMUZIMIAN			G. hirsutum	Cultivar	Previous Data	China					No
SRR5512401	PL117137	SRS2168373	P117upland	UPLAND			G. hirsutum	Cultivar	Previous Data	United States					No
SRR5512402	PL117138	SRS2168374	P117Ao152	AO152			G. hirsutum	Cultivar	Previous Data	Australia					No
SRR5512403	PL117139	SRS2168375	P117AoC	AOC			G. hirsutum	Cultivar	Previous Data	Australia					No
SRR5512404	PL117140	SRS2168376	P117Handan333	HANDAN333			G. hirsutum	Cultivar	Previous Data	China					No
SRR5512405	PL117141	SRS2168377	P117Lumianyan21	LUMIANYAN21			G. hirsutum	Cultivar	Previous Data	China					No
SRR5512406	PL117142	SRS2168378	P117GP93	GP93			G. hirsutum	Cultivar	Previous Data	United States					No
SRR5512407	PL117143	SRS2168379	P117Lu458	LU458			G. hirsutum	Cultivar	Previous Data	China					No
SRR5512408	PL117144	SRS2168380	P117LanghuangF10	LANGHUANGF10			G. hirsutum	Cultivar	Previous Data	China					No
SRR5512409	PL117145	SRS2168381	P117SuQ1	SUQ1			G. hirsutum	Cultivar	Previous Data	China					No
SRR5512410	PL117146	SRS2168382	P117MeiF-19	MEIF-19			G. hirsutum	Cultivar	Previous Data	United States					No
SRR5512411	PL117147	SRS2168383	P117BPA68	BPA68			G. hirsutum	Cultivar	Previous Data	Africa					No
SRR5512412	PL117148	SRS2168384	P117Hongtao	HONGTAO			G. hirsutum	Cultivar	Previous Data	China					No
SRR5512413	PL117149	SRS2168385	P117MeiF-18	MEIF-18			G. hirsutum	Cultivar	Previous Data	United States					No
SRR5512414	PL117150	SRS2168386	P117Suyuan04-162	SUYUAN04-162			G. hirsutum	Cultivar	Previous Data	China					No
SRR5512415	PL117151	SRS2168387	P117Sumian9108	SUMIAN9108			G. hirsutum	Cultivar	Previous Data	China					No
SRR5512416	PL117152	SRS2168388	P117JiA-1-7	JIA-1-7			G. hirsutum	Cultivar	Previous Data	China					No
SRR5512417	PL117153	SRS2168389	P11799633	99633			G. hirsutum	Cultivar	Previous Data	China					No
SRR5512418	PL117154	SRS2168390	P117MeiG-84	MEIG-84			G. hirsutum	Cultivar	Previous Data	United States					No
SRR5512419	PL117155	SRS2168391	P117Lunong9648	LUNONG9648			G. hirsutum	Cultivar	Previous Data	China					No
SRR5512420	PL117156	SRS2168392	P117Jiyuan12-13	JIYUAN12-13			G. hirsutum	Cultivar	Previous Data	China					No
SRR5512421	PL117157	SRS2168395	P117Zhong2201	ZHONG2201			G. hirsutum	Cultivar	Previous Data	China					No
SRR5512422	PL117158	SRS2168393	P117GK99-1	GK99-1			G. hirsutum	Cultivar	Previous Data	China					No
SRR5512423	PL117159	SRS2168394	P117MeiD1	MEID1			G. hirsutum	Cultivar	Previous Data	United States					No
SRR5512424	PL117160	SRS2168396	P117PAR-51	PAR-51			G. hirsutum	Cultivar	Previous Data	Asia					No
SRR5512425	PL117161	SRS2168397	P117Zhongzi4480	ZHONGZI4480			G. hirsutum	Cultivar	Previous Data	China					No
SRR5512426	PL117162	SRS2168398	P117Jin90kang282	JIN90KANG282			G. hirsutum	Cultivar	Previous Data	China					No
SRR5512427	PL117163	SRS2168400	P117Zhongzi9196	ZHONGZI9196			G. hirsutum	Cultivar	Previous Data	China					No
SRR5512428	PL117164	SRS2168399	P117r-3149	R-3149			G. hirsutum	Cultivar	Previous Data	Asia					No
SRR5512429	PL117165	SRS2168403	P117Zhong932906	ZHONG932906			G. hirsutum	Cultivar	Previous Data	China					No
SRR5512430	PL117166	SRS2168401	P117S-050031	S-050031			G. hirsutum	Cultivar	Previous Data	China					No
SRR5512431	PL117167	SRS2168402	P117Han109	HAN109			G. hirsutum	Cultivar	Previous Data	China					No
SRR5512432	PL117168	SRS2168404	P117Jin55263	JIN55263			G. hirsutum	Cultivar	Previous Data	China					No
SRR5512433	PL117169	SRS2168405	P117353dalingdisanxi	353DALINGDISANXI			G. hirsutum	Cultivar	Previous Data	China					No
SRR5512434	PL117170	SRS2168406	P117Jimian12	JIMIAN12			G. hirsutum	Cultivar	Previous Data	China					No
SRR5512435	PL117171	SRS2168407	P117Neihuangdazi	NEIHUANGDAZI			G. hirsutum	Cultivar	Previous Data	China					No
SRR5512436	PL117172	SRS2168408	P117Ejin55173	EJIN55173			G. hirsutum	Cultivar	Previous Data	China					No
SRR5512437	PL117173	SRS2168410	P117Jin55168	JIN55168			G. hirsutum	Cultivar	Previous Data	China					No
SRR5512438	PL117174	SRS2168409	P117Gaoyimian	GAOYIMIAN			G. hirsutum	Cultivar	Previous Data	China					No
SRR5512439	PL117175	SRS2168411	P117Jimian11	JIMIAN11			G. hirsutum	Cultivar	Previous Data	China					No
SRR5512440	PL117176	SRS2168412	P117Bao6722	BAO6722			G. hirsutum	Cultivar	Previous Data	China					No
SRR5512441	PL117177	SRS2168413	P117Tu83-161	TU83-161			G. hirsutum	Cultivar	Previous Data	China					No
SRR5512442	PL117178	SRS2168414	P117CIR7	CIR 7#			G. hirsutum	Cultivar	Previous Data	China			39.91	116.36	Yes
SRR5512443	PL117179	SRS2168415	P117SiM3	SIMIAN 3#			G. hirsutum	Cultivar	Previous Data	China			39.91	116.36	Yes
SRR5512444	PL117180	SRS2168416	P117MSCO-11	MSCO-11			G. hirsutum	Cultivar	Previous Data	United States					No
SRR5512445	PL117181	SRS2168417	P117SiM2	SIMIAN 2#			G. hirsutum	Cultivar	Previous Data	China			39.91	116.36	Yes
SRR5512446	PL117182	SRS2168418	P117XLZ42	XINLUZAO 42#			G. hirsutum	Cultivar	Previous Data	China			39.91	116.36	Yes
SRR5512447	PL117183	SRS2168419	P117C86	86-1.2			G. hirsutum	Cultivar	Previous Data	China			39.91	116.36	Yes
SRR5512448	PL117184	SRS2168420	P117DP15	DELTAPINE 15			G. hirsutum	Cultivar	Previous Data	United States			37.09	-95.71	Yes
SRR5512449	PL117185	SRS2168421	P117ST2B	STONEVILLE 2B			G. hirsutum	Cultivar	Previous Data	United States			37.09	-95.71	Yes
SRR5512450	PL117186	SRS2168422	P117SY321	SHIYUAN 321			G. hirsutum	Cultivar	Previous Data	China			39.91	116.36	Yes
SRR5512451	PL117187	SRS2168423	P117JunM1	JUNMIAN 1#			G. hirsutum	Cultivar	Previous Data	China			39.91	116.36	Yes
SRR5512452	PL117188	SRS2168425	P117J8891	J8891			G. hirsutum	Cultivar	Previous Data				39.91	116.36	Yes
SRR5512453	PL117189	SRS2168424	P117CIR12	CIR 12#			G. hirsutum	Cultivar	Previous Data	China			39.91	116.36	Yes
SRR5512454	PL117190	SRS2168426	P117MM-2	MM-2			G. hirsutum	Cultivar	Previous Data	United States					No
SRR5512455	PL117191	SRS2168427	P117Qinli514	QINLI514			G. hirsutum	Cultivar	Previous Data	China					No
SRR5512456	PL117192	SRS2168429	P117ZhongARR40683-4	ZHONGARR40683-4			G. hirsutum	Cultivar	Previous Data	China					No
SRR5512457	PL117193	SRS2168428	P117Yumian9	YUMIAN9			G. hirsutum	Cultivar	Previous Data	China					No
SRR5512458	PL117194	SRS2168430	P117Sumian2	SUMIAN2			G. hirsutum	Cultivar	Previous Data	China					No
SRR5512459	PL117195	SRS2168431	P117CIR12	CIR12			G. hirsutum	Cultivar	Previous Data	China			39.91	116.36	No
SRR5512460	PL117196	SRS2168434	P117Chengdindaling	CHENGDINDALING			G. hirsutum	Cultivar	Previous Data	China					No
SRR5512461	PL117197	SRS2168432	P117Kangsanxingdatao	KANGSANXINGDATAO			G. hirsutum	Cultivar	Previous Data	China					No
SRR5512462	PL117198	SRS2168433	P117Xushidatao	XUSHIDATAO			G. hirsutum	Cultivar	Previous Data	China					No
SRR5512463	PL117199	SRS2168435	P117CIR41	CIR41			G. hirsutum	Cultivar	Previous Data	China					No
SRR5512464	PL117200	SRS2168436	P1170102X-10-1	0102X-10-1			G. hirsutum	Cultivar	Previous Data	China					No
SRR5512465	PL117201	SRS2168437	P117CIR16	CIR16			G. hirsutum	Cultivar	Previous Data	China					No
SRR5512466	PL117202	SRS2168440	P117LineF	LINEF			G. hirsutum	Cultivar	Previous Data	United States					No
SRR5512467	PL117203	SRS2168438	P117Liaomian16	LIAOMIAN16			G. hirsutum	Cultivar	Previous Data	China					No
SRR5512468	PL117204	SRS2168439	P117AoL23	AOL23			G. hirsutum	Cultivar	Previous Data	Australia					No
SRR5512469	PL117205	SRS2168441	P117Liao4853	LIAO4853			G. hirsutum	Cultivar	Previous Data	China					No
SRR5512470	PL117206	SRS2168442	P117Liao4835	LIAO4835			G. hirsutum	Cultivar	Previous Data	China					No
SRR5512471	PL117207	SRS2168443	P117Zhongzi640	ZHONGZI640			G. hirsutum	Cultivar	Previous Data	China					No
SRR5512472	PL117208	SRS2168444	P117Yongji2	YONGJI2			G. hirsutum	Cultivar	Previous Data	China					No
SRR5512473	PL117209	SRS2168445	P117Xinxiang89S-210	XINXIANG89S-210			G. hirsutum	Cultivar	Previous Data	China					No
SRR5512474	PL117210	SRS2168493	P117Yongji1	YONGJI1			G. hirsutum	Cultivar	Previous Data	China			14.9676	-89.5356	No
SRR5512475	PL117211	SRS2168446	P117Liaomian18	LIAOMIAN18			G. hirsutum	Cultivar	Previous Data	China					No
SRR5512476	PL117212	SRS2168447	P117Liaomian17	LIAOMIAN17			G. hirsutum	Cultivar	Previous Data	China					No
SRR5512477	PL117213	SRS2168448	P117ZhongARR40681	ZHONGARR40681			G. hirsutum	Cultivar	Previous Data	China					No
SRR5512478	PL117214	SRS2168449	P117Jihailu6	JIHAILU6			G. hirsutum	Cultivar	Previous Data	China					No
SRR5512479	PL117215	SRS2168450	P117J02-508	J02-508			G. hirsutum	Cultivar	Previous Data	China					No
SRR5512480	PL117216	SRS2168451	P117Xindaling	XINDALING			G. hirsutum	Cultivar	Previous Data	China					No
SRR5512481	PL117217	SRS2168452	P117Dalingmian	DALINGMIAN			G. hirsutum	Cultivar	Previous Data	China					No
SRR5512482	PL117218	SRS2168454	P117Meifudaling	MEIFUDALING			G. hirsutum	Cultivar	Previous Data	China					No
SRR5512483	PL117219	SRS2168453	P117Qifengdaling	QIFENGDALING			G. hirsutum	Cultivar	Previous Data	China			32.7783	-110.418	No
SRR5512484	PL117220	SRS2168455	P117Xiangfendatao	XIANGFENDATAO			G. hirsutum	Cultivar	Previous Data	China					No
SRR5512485	PL117221	SRS2168456	P117Xuzhoubanbanmian	XUZHOUBANBANMIAN			G. hirsutum	Cultivar	Previous Data	China			26.8206	30.8025	No
SRR5512486	PL117222	SRS2168457	P117Xiaoxiandaling	XIAOXIANDALING			G. hirsutum	Cultivar	Previous Data	China			36.7783	-119.418	No
SRR5512487	PL117223	SRS2168458	P117AcalaB	ACALAB			G. hirsutum	Cultivar	Previous Data	United States					No
SRR5512488	PL117224	SRS2168459	P117Dalingfuzimian	DALINGFUZIMIAN			G. hirsutum	Cultivar	Previous Data	China					No
SRR5512489	PL117225	SRS2168460	P117ZhongARR40682	ZHONGARR40682			G. hirsutum	Cultivar	Previous Data	China					No
SRR5512490	PL117226	SRS2168463	P117Zhenzhouchangrongmian	ZHENZHOUCHANGRONGMIAN			G. hirsutum	Cultivar	Previous Data	China					No
SRR5512491	PL117227	SRS2168461	P117Jiangsudatao	JIANGSUDATAO			G. hirsutum	Cultivar	Previous Data	China			34.0489	-111.094	No
SRR5512492	PL117228	SRS2168462	P117Nongjiu	NONGJIU			G. hirsutum	Cultivar	Previous Data	United States					No
SRR5512493	PL117229	SRS2168464	P117Suxu138	SUXU138			G. hirsutum	Cultivar	Previous Data	China					No
SRR5512494	PL117230	SRS2168465	P117Shiyuan638	SHIYUAN638			G. hirsutum	Cultivar	Previous Data	China					No
SRR5512495	PL117231	SRS2168466	P117Yu284	YU284			G. hirsutum	Cultivar	Previous Data	China					No
SRR5512496	PL117232	SRS2168467	P117Ji85-3	JI85-3			G. hirsutum	Cultivar	Previous Data	China					No
SRR5512497	PL117233	SRS2168470	P117Kuche96518	KUCHE96518			G. hirsutum	Cultivar	Previous Data	China					No
SRR5512498	PL117234	SRS2168468	P117Liao96-23-30	LIAO96-23-30			G. hirsutum	Cultivar	Previous Data	China					No
SRR5512499	PL117235	SRS2168469	P117Kuitunxi96-167	KUITUNXI96-167			G. hirsutum	Cultivar	Previous Data	China					No
SRR5512500	PL117236	SRS2168471	P117Handan109	HANDAN109			G. hirsutum	Cultivar	Previous Data	China					No
SRR5512501	PL117237	SRS2168472	P117Zhong07	ZHONG07			G. hirsutum	Cultivar	Previous Data	China					No
SRR5512502	PL117238	SRS2168473	P117FB20	FB20			G. hirsutum	Cultivar	Previous Data	United States					No
SRR5512503	PL117239	SRS2168476	P117Ji91-12	JI91-12			G. hirsutum	Cultivar	Previous Data	China					No
SRR5512504	PL117240	SRS2168475	P117Yun93kang393	YUN93KANG393			G. hirsutum	Cultivar	Previous Data	China					No
SRR5512505	PL117241	SRS2168474	P117Zhong12	ZHONG12			G. hirsutum	Cultivar	Previous Data	China					No
SRR5512506	PL117242	SRS2168477	P117KucheT94-4	KUCHET94-4			G. hirsutum	Cultivar	Previous Data	China					No
SRR5512507	PL117243	SRS2168478	P117Sulianmian116xi	SULIANMIAN116XI			G. hirsutum	Cultivar	Previous Data	Russia					No
SRR5512508	PL117244	SRS2168479	P117Sulianmian91xi	SULIANMIAN91XI			G. hirsutum	Cultivar	Previous Data	Russia					No
SRR5512509	PL117245	SRS2168480	P117ST474	ST474			G. hirsutum	Cultivar	Previous Data	United States					No
SRR5512510	PL117246	SRS2168483	P117Simian2	SIMIAN2			G. hirsutum	Cultivar	Previous Data	China					No
SRR5512511	PL117247	SRS2168481	P117GK20	GK20			G. hirsutum	Cultivar	Previous Data	China					No
SRR5512512	PL117248	SRS2168482	P117Yumian19	YUMIAN19			G. hirsutum	Cultivar	Previous Data	China					No
SRR5512513	PL117249	SRS2168484	P117Zhong4612	ZHONG4612			G. hirsutum	Cultivar	Previous Data	China					No
SRR5512514	PL117250	SRS2168485	P117Zhademian	ZHADEMIAN			G. hirsutum	Cultivar	Previous Data	Africa					No
SRR5512515	PL117251	SRS2168486	P117SGKShixuan321	SGKSHIXUAN321			G. hirsutum	Cultivar	Previous Data	China					No
SRR5512516	PL117252	SRS2168489	P117GP67	GP67			G. hirsutum	Cultivar	Previous Data	United States					No
SRR5512517	PL117253	SRS2168487	P117TM-1	TM-1			G. hirsutum	Cultivar	Previous Data	United States					No
SRR5512518	PL117254	SRS2168488	P117CIR35	CIR35			G. hirsutum	Cultivar	Previous Data	China					No
SRR5512519	PL117255	SRS2168490	P117DP33B	DP33B			G. hirsutum	Cultivar	Previous Data	United States					No
SRR5512520	PL117256	SRS2168491	P117Xinmian5	XINMIAN5			G. hirsutum	Cultivar	Previous Data	China					No
SRR5512521	PL117257	SRS2168492	P117Suyuan7235	SUYUAN7235			G. hirsutum	Cultivar	Previous Data	China			40	82	No
SRR5512522	PL117258	SRS2168494	P117L142-9	L142-9			G. hirsutum	Cultivar	Previous Data	Africa					No
SRR5512523	PL117259	SRS2168495	P117Xintai79-11	XINTAI79-11			G. hirsutum	Cultivar	Previous Data	China					No
SRR5512524	PL117260	SRS2168496	P117HG-BR-8	HG-BR-8			G. hirsutum	Cultivar	Previous Data	United States					No
SRR5512525	PL117261	SRS2168497	P117Zhong85271	ZHONG85271			G. hirsutum	Cultivar	Previous Data	China					No
SRR5512526	PL117262	SRS2168498	P117CIR19	CIR19			G. hirsutum	Cultivar	Previous Data	China					No
SRR5512527	PL117263	SRS2168499	P117Kanghuangwei164	KANGHUANGWEI164			G. hirsutum	Cultivar	Previous Data	China					No
SRR5512528	PL117264	SRS2168501	P117JCG59	JCG59			G. hirsutum	Cultivar	Previous Data	China					No
SRR5512529	PL117265	SRS2168502	P117AcalaSJ-4	ACALASJ-4			G. hirsutum	Cultivar	Previous Data	United States					No
SRR5512530	PL117266	SRS2168500	P117FeizhouE40	FEIZHOUE40			G. hirsutum	Cultivar	Previous Data	Africa					No
SRR5512531	PL117267	SRS2168503	P117Mei8123	MEI8123			G. hirsutum	Cultivar	Previous Data	United States					No
SRR5512532	PL117268	SRS2168505	P117LAPAR45	LAPAR45			G. hirsutum	Cultivar	Previous Data	Brazil					No
SRR5512533	PL117269	SRS2168504	P117Shan960329-2yuan3	SHAN960329-2YUAN3			G. hirsutum	Cultivar	Previous Data	China					No
SRS705556	PL116003	SRS705556	P116Auburn 56	AUBURN 56		PI529215	G. hirsutum	Cultivar	Previous Data	United States					No
SRS705564	PL116011	SRS705564	P116King	KING			G. hirsutum	Cultivar	Previous Data	United States					No
SRS705574	PL116021	SRS705574	P116Trice	TRICE		PI528955	G. hirsutum	Cultivar	Previous Data	United States					No
SRS705577	PL116024	SRS705577	P116CRI10	CRI10			G. hirsutum	Cultivar	Previous Data	China					No
SRS705578	PL116025	SRS705578	P116CRI12	CRI12			G. hirsutum	Cultivar	Previous Data	China					No
SRS705579	PL116026	SRS705579	P116CRI35	CRI35			G. hirsutum	Cultivar	Previous Data	China					No
SRS705580	PL116027	SRS705580	P116Esha 28	ESHA 28			G. hirsutum	Cultivar	Previous Data	China					No
SRS705581	PL116028	SRS705581	P116J8891	J8891			G. hirsutum	Cultivar	Previous Data	China					No
SRS705582	PL116029	SRS705582	P116Jimian 1#	JIMIAN 1#			G. hirsutum	Cultivar	Previous Data	China					No
SRS705588	PL116035	SRS705588	P116SuM12	SUMIAN 12#			G. hirsutum	Cultivar	Previous Data	China			39.91	116.36	Yes
SRS705589	PL116036	SRS705589	P116Xinluzao 26#	XINLUZAO 26#			G. hirsutum	Cultivar	Previous Data	China					No
SRS705591	PL116038	SRS705591	P116Xinluzao 42#	XINLUZAO 42#			G. hirsutum	Cultivar	Previous Data	China					No
SRS705592	PL116039	SRS705592	P116Brazil 011	BRAZIL 011			G. hirsutum	Cultivar	Previous Data	Brazil					No
SRS705593	PL116040	SRS705593	P116Brazil 014	BRAZIL 014			G. hirsutum	Cultivar	Previous Data	Brazil					No
SRS705594	PL116041	SRS705594	P116Brazil 0101	BRAZIL 0101			G. hirsutum	Cultivar	Previous Data	Brazil					No
ST474	PL111010	SRX669471	P111ST474	STONEVILLE-474		PI578877	G. hirsutum	Cultivar	Previous Data	United States			37.09	-95.71	Yes
STV825	PL112006	-	P112ST825	STONEVILLE 825			G. hirsutum	Cultivar	Previous Data	United States			37.09	-95.71	Yes
Tamcot_Sphinx	PL111011	SRX669472	P111TamSph	TAMCOT SPHINX		PI592801	G. hirsutum	Cultivar	Previous Data	United States			37.09	-95.71	Yes
TamcotPyramid	PL112007	-	P112TP	TAMCOT PYRAMID			G. hirsutum	Cultivar	Previous Data	United States			37.09	-95.71	Yes
TM1	PL111012	SRX667500	P111TM1	TEXAS MARKER-1		PI607172	G. hirsutum	Cultivar	Previous Data	United States			37.09	-95.71	Yes
Als-MU	PL142008	-	P142Als-MU	ALS-MU			G. hirsutum	Mutant	Previous Data	United States					Yes
Im-MU	PL142011	-	P142Im-MU	IM-MU			G. hirsutum	Mutant	Previous Data	United States					Yes
Li2-MU	PL142013	-	P142Li2-MU	LI2-MU			G. hirsutum	Mutant	Previous Data	United States					Yes
MISU001	BYU14206	SRX3433858	B14MISU001	MUTANT: LIGON 2 LINTLESS			G. hirsutum	Mutant	Yes						Yes	401414266	45.7493	20.2431
MISU002	BYU14207	SRX3433859	B14MISU002	MUTANT: XZ 142 FL, LINTLESS			G. hirsutum	Mutant	Yes						Yes	395972996	44.65	19.7566
MISU003	BYU14208	SRX3433860	B14MISU003	MUTANT: XINWX, LINTLESS			G. hirsutum	Mutant	Yes						Yes	470436120	53.9824	23.886
MISU004	BYU14209	SRX3433861	B14MISU004	MUTANT: SL1-7-1, NAKED			G. hirsutum	Mutant	Yes						Yes	351960638	40.2181	17.7956
MISU005	BYU14190	SRX3433680	B14MISU005	MUTANT: LIGON 1, LINTLESS			G. hirsutum	Mutant	Yes						Yes	350860298	38.4822	17.0275
MRIC001	BYU14191	SRX3433679	B14MRIC001	MUTANT: #1 CURLEY LEAF			G. hirsutum	Mutant	Yes						Yes	499357754	58.8225	26.0276
MRIC002	BYU14194	SRX3433659	B14MRIC002	MUTANT: #2 SA 31 BRONZE LEAF			G. hirsutum	Mutant	Yes						Yes	473183536	61.3283	27.1364
MRIC003	BYU14195	SRX3433660	B14MRIC003	MUTANT: #3 SA 31 YELLOW LEAF			G. hirsutum	Mutant	Yes						Yes	355789236	45.0337	19.9264
MRIC004	BYU14196	SRX3433657	B14MRIC004	MUTANT: #4 SA 31 RED LEAF			G. hirsutum	Mutant	Yes						Yes	445004092	57.7492	25.5527
MRIC005	BYU14197	SRX3433652	B14MRIC005	MUTANT: #5 SA 30 YELLOW LEAF			G. hirsutum	Mutant	Yes						Yes	431128944	56.2376	24.8839
MRIC006	BYU14198	SRX3433662	B14MRIC006	MUTANT: #6 DOMINANT NAKED SEED			G. hirsutum	Mutant	Yes						Yes	361026336	50.8385	22.4949
MRIC007	BYU14199	SRX3433666	B14MRIC007	MUTANT: #7 RECESSIVE NAKED SEED			G. hirsutum	Mutant	Yes						Yes	392703284	49.6767	21.9809
MRIC008	BYU14203	SRX3433863	B14MRIC008	MUTANT: #8 MD17 FLS			G. hirsutum	Mutant	Yes						Yes	423405544	57.3969	25.3969
MRIC009	BYU14205	SRX3433865	B14MRIC009	MUTANT: #9 XZ142 FLS			G. hirsutum	Mutant	Yes						Yes	353445450	42.639	18.8668
MRIC011	BYU14192	SRX3433676	B14MRIC011	MUTANT: #11. PILOSE LEAF			G. hirsutum	Mutant	Yes						Yes	411444968	48.4096	21.4202
MRIC012	BYU14193	SRX3433675	B14MRIC012	MUTANT: #12. SMOOTH LEAF			G. hirsutum	Mutant	Yes						Yes	414648174	49.4983	21.9019
MTEX733	BYU14200	SRX3433671	B14MTEX733	MUTANT: AC S4BC8 (HIRS)			G. hirsutum	Mutant	Yes						Yes	345463366	41.3584	18.3002
MTEX737	BYU14201	SRX3433670	B14MTEX737	MUTANT: DE S5BC1 (HIRS)			G. hirsutum	Mutant	Yes						Yes	394032422	45.6436	20.1963
MTEX738	BYU14202	SRX3433862	B14MTEX738	MUTANT: GL1GL6 (HIRS)			G. hirsutum	Mutant	Yes						Yes	424669980	49.5888	21.9419
MTEX835	BYU14204	SRX3433864	B14MTEX835	MUTANT: OB S7BC5 (HIRS)			G. hirsutum	Mutant	Yes						Yes	428022976	50.2678	22.2424
BPS1148	BYU12212	SRX3411947	B12BPS1148	7196 BPS 1148			G. hirsutum	Wild*	Yes	Curaçao	Fuik Bay		12.06	-68.84	Yes	478473458	58.0148	25.6703
BPS1149	BYU12213	SRX3411944	B12BPS1149	7197 BPS 1149			G. hirsutum	Wild*	Yes	Curaçao	Barbara Beach		12.07	-68.85	Yes	448007012	52.4118	23.1911
BPS1151	BYU12214	SRX3411945	B12BPS1151	7199 BPS 1151			G. hirsutum	Wild*	Yes	Curaçao	Santa Barbara Beach		12.07	-68.85	Yes	446214652	52.1787	23.0879
BPS1152	BYU12215	SRX3412081	B12BPS1152	7200 BPS 1152			G. hirsutum	Wild*	Yes	Curaçao	Niewpoort		12.06	-68.83	Yes	403661532	47.4632	21.0014
BPS1157	BYU12216	SRX3412080	B12BPS1157	7205 BPS 1157			G. hirsutum	Wild*	Yes	Bonaire			12.2	-68.26	Yes	419394706	48.3559	21.3964
BPS1173	BYU12217	SRX3412083	B12BPS1173	7221 BPS 1173			G. hirsutum	Wild*	Yes	Jamaican	Portland Cottage		17.73	-77.18	Yes	415677558	48.2089	21.3314
BPS1206	BYU12218	SRX3412082	B12BPS1206	7254 BPS 1206			G. hirsutum	Wild*	Yes	United States	Florida	Lower Matecumbe Key	24.87	-80.71	Yes	389203414	43.8445	19.4002
BPS1207	BYU12219	SRX3412077	B12BPS1207	7255 BPS 1207			G. hirsutum	Wild*	Yes	United States	Florida	Everglades National Park	25.75	-80.55	Yes	482815198	56.8062	25.1355
BPS1209	BYU12220	SRX3412076	B12BPS1209	7257 BPS 1209			G. hirsutum	Wild*	Yes	United States	Florida	Marco Island			Yes	377925708	48.2769	21.3615
BPS1238	BYU12221	SRX3412079	B12BPS1238	7286 BPS 1238			G. hirsutum	Wild*	Yes	Puerto Rico	Salinas de Guanica		17.94	-66.95	Yes	421584838	49.9139	22.0858
BPS1239	BYU12222	SRX3412078	B12BPS1239	7287 BPS 1239			G. hirsutum	Wild*	Yes	Puerto Rico	Salinas de Guanica		17.94	-66.95	Yes	335480806	39.3181	17.3974
BPS1240	BYU12223	SRX3412075	B12BPS1240	7288 BPS 1240			G. hirsutum	Wild*	Yes	Puerto Rico	Salinas de Guanica		17.94	-66.95	Yes	446685648	53.2446	23.5595
BPS1242	BYU12224	SRX3412074	B12BPS1242	7290 BPS 1242			G. hirsutum	Wild*	Yes	Puerto Rico	Salinas de Guanica		17.94	-66.95	Yes	381558784	44.1402	19.5311
BPS1244	BYU12225	SRX3411942	B12BPS1244	7292 BPS 1244			G. hirsutum	Wild*	Yes	Puerto Rico	Bahía Salinas		17.95	-67.2	Yes	460306026	54.1546	23.9622
BPS1247	BYU12226	SRX3411941	B12BPS1247	7295 BPS 1247			G. hirsutum	Wild*	Yes	Puerto Rico	Bahía Salinas		17.95	-67.2	Yes	390060770	45.5875	20.1715
GB319	PL121018	SRX996766	P121GB0319	GB0319		PI528167	G. hirsutum	Wild	Previous Data	Peru					Yes
Gh2091	BYU12210	SRX3433682	B12Gh2091	TX-2313			G. hirsutum	Wild	Yes						Yes	493760890	46.9518	20.7751
Gh2100	BYU12211	SRX3433681	B12Gh2100	TX-2324			G. hirsutum	Wild	Yes						Yes	543716876	52.5792	23.2651
KLM1872	BYU12227	SRX3411876	B12KLM1872	7395 KLM 1872			G. hirsutum	Wild	Yes	Maldives	Dhabidhoo		1.91	73.54	Yes	434527786	50.7464	22.4541
LKSP	BYU12228	SRX3411938	B12LKSP				G. hirsutum	Wild*	Yes	United States	Florida	Long Key State Park	24.82	-80.82	Yes	398238768	48.788	21.5876
OWS	BYU12229	SRX3411946	B12OWS				G. hirsutum	Wild	Yes						Yes	421037862	49.3213	21.8236
SAMN04998806	PL124009	SAMN04998806	P124TX0101	G. H. LATIFOLIUM T101		PI163643	G. hirsutum	Wild	Previous Data	Guatemala	Jutiapa	Jutiapa			Yes
SAMN04998807	PL124010	SAMN04998807	P124TX0063	G. H. LATIFOLIUM T63		PI154099	G. hirsutum	Wild	Previous Data	Mexico	Chiapas				No
SAMN04998808	PL124011	SAMN04998808	P124TX0246	G. H. MARIE-GALANTE T246		PI165395	G. hirsutum	Wild	Previous Data	Mexico	Guerrero		17.44	-99.55	Yes
SAMN04998809	PL124012	SAMN04998809	P124TX0368	G. H. MARIE-GALANTE T368		PI163695	G. hirsutum	Wild	Previous Data	Guatemala	Chiquimula	Esquipulas	14.57	-89.34	Yes
SAMN04998811	PL124014	SAMN04998811	P124TX0018	G. H. RICHMONDII T18		PI154026	G. hirsutum	Wild	Previous Data	Mexico	Chiapas	Tuxtala Gutierrez	16.75	-93.1	Yes
SAMN04998812	PL124015	SAMN04998812	P124TX0463	G. H. RICHMONDII T463		PI154015	G. hirsutum	Wild	Previous Data	Mexico	Oaxaca	Ixtepec	16.56	-95.1	Yes
SAMN04998813	PL124016	SAMN04998813	P124TX2094	G. H. YUCATANENSE TX2094		PI501501	G. hirsutum	Wild	Previous Data	Mexico	Yucatan	Campeche	19.81	-90.5	Yes
SAMN04998814	PL124017	SAMN04998814	P124TX0236	G. H. PALMERI T326		PI163650	G. hirsutum	Wild	Previous Data	Guatemala	Jutiapa		14.19	-89.93	Yes
SAMN04998815	PL124018	SAMN04998815	P124TX0171	G. H. MORILLII T171		PI165305	G. hirsutum	Wild	Previous Data	Mexico	Oaxaca		17.07	-96.73	Yes
SAMN04998816	PL124019	SAMN04998816	P124TX0293	G. H. MORRILLII T293		PI165237	G. hirsutum	Wild	Previous Data	Mexico	Oaxaca				Yes
SAMN04998817	PL124020	SAMN04998817	P124TX0045	G. H. PUNCTATUM T45		PI154056	G. hirsutum	Wild	Previous Data	Mexico	Chiapas		16.76	-93.13	Yes
SAMN04998818	PL124021	SAMN04998818	P124TX0165	G. H. PUNCTATUM T165		PI163721	G. hirsutum	Wild	Previous Data	Guatemala	Zacapa	Las Carretas			Yes
SAMN04998820	PL124023	SAMN04998820	P124TX0347	G. H. PALMERI T347		PI165389	G. hirsutum	Wild	Previous Data	Mexico	Guerrero	Acapulco de Juarez			Yes
SANI	BYU12230	SRX3411875	B12SANI	SANIBEL ISLAND, WILD			G. hirsutum	Wild	Yes	United States	Florida	Sanibel Island			Yes	368566532	45.3597	20.0707
SRR1580653	PL126053	SRS705606	P126Punctatum 3	PUNCTATUM 3		PI154037	G. hirsutum	Wild	Previous Data	Mexico					No
SRR1580654	PL126054	SRS705607	P126Punctatum 5	PUNCTATUM 5		PI154055	G. hirsutum	Wild	Previous Data	Mexico					No
SRR1580655	PL126055	SRS705608	P126Punctatum 12	PUNCTATUM 12		PI163723	G. hirsutum	Wild	Previous Data	Guatemala					No
SRR1580659	PL126057	SRS705610	P126Punctatum 25	PUNCTATUM 25		PI529888	G. hirsutum	Wild	Previous Data	Egypt					No
SRR1580660	PL126058	SRS705611	P126Punctatum 24	PUNCTATUM 24		PI529886	G. hirsutum	Wild	Previous Data	Guam					No
SRR1580661	PL126059	SRS705613	P126Punctatum 31	PUNCTATUM 31		PI326053	G. hirsutum	Wild	Previous Data	Venezuela					No
SRR1580662	PL126060	SRS705612	P126Morrilli 2	MORRILLI 2		PI165261	G. hirsutum	Wild	Previous Data	Mexico					No
SRR1580663	PL126061	SRS705614	P126Morrilli 38	MORRILLI 38		PI165265	G. hirsutum	Wild	Previous Data	Mexico					No
SRR1580664	PL126062	SRS705616	P126Morrilli 45	MORRILLI 45		PI163603	G. hirsutum	Wild	Previous Data	Guatemala					No
SRR1580665	PL126063	SRS705615	P126Yucatanense 1	YUCATANENSE 1		PI341877	G. hirsutum	Wild	Previous Data	Mexico					No
SRR1580666	PL126064	SRS705617	P126Yucatanense 3	YUCATANENSE 3		PI158533	G. hirsutum	Wild	Previous Data	Mexico					No
SRR1580667	PL126065	SRS705619	P126Yucatanense 2	YUCATANENSE 2		PI341876	G. hirsutum	Wild	Previous Data	Mexico					No
SRR1580672	PL126068	SRS705621	P126Richmondi 7	RICHMONDI 7		PI165299	G. hirsutum	Wild	Previous Data	Mexico					No
SRR1580673	PL126069	SRS705622	P126Richmondi 2	RICHMONDI 2		PI154011	G. hirsutum	Wild	Previous Data	Mexico					No
SRR1580676	PL126071	SRS705624	P126Marie-galante 7	MARIE-GALANTE 7		PI163604	G. hirsutum	Wild	Previous Data	Guatemala					No
SRR1580677	PL126072	SRS705625	P126Marie-galante 17	MARIE-GALANTE 17		PI529833	G. hirsutum	Wild	Previous Data	Venezuela					No
SRR1580678	PL126073	SRS705626	P126Marie-galante 36	MARIE-GALANTE 36		PI529853	G. hirsutum	Wild	Previous Data	United States					No
SRR1580679	PL126074	SRS705627	P126Marie-galante 62	MARIE-GALANTE 62		PI376041	G. hirsutum	Wild	Previous Data	Brazil					No
SRR1580683	PL126076	SRS705629	P126Latifolium 1	LATIFOLIUM 1		PI153982	G. hirsutum	Wild	Previous Data	Mexico					No
SRR1580695	PL126082	SRS705635	P126Latifolium 178	LATIFOLIUM 178		PI158529	G. hirsutum	Wild	Previous Data	Mexico					No
SRS705609	PL126056	SRS705609	P126Punctatum 14	PUNCTATUM 14		PI163725	G. hirsutum	Wild	Previous Data	Guatemala					No
SRS705618	PL126066	SRS705618	P126Yucatanense 5A	YUCATANENSE 5A		PI501501	G. hirsutum	Wild	Previous Data	Mexico					No
SRS705620	PL126067	SRS705620	P126Yucatanense 6	YUCATANENSE 6		PI501503	G. hirsutum	Wild	Previous Data	Mexico					No
SRS705623	PL126070	SRS705623	P126Richmondi 3	RICHMONDI 3		PI154026	G. hirsutum	Wild	Previous Data	Mexico					No
SRS705628	PL126075	SRS705628	P126Marie-galante 71	MARIE-GALANTE 71		PI530041	G. hirsutum	Wild	Previous Data	Colombia					No
SRS705630	PL126077	SRS705630	P126Latifolium 3	LATIFOLIUM 3		PI153988	G. hirsutum	Wild	Previous Data	Mexico					No
SRS705631	PL126078	SRS705631	P126Latifolium 13	LATIFOLIUM 13		PI154047	G. hirsutum	Wild	Previous Data	Mexico					No
SRS705632	PL126079	SRS705632	P126Latifolium 39	LATIFOLIUM 39			G. hirsutum	Wild	Previous Data	Guatemala					No
SRS705633	PL126080	SRS705633	P126Latifolium 64	LATIFOLIUM 64		PI163618	G. hirsutum	Wild	Previous Data	Guatemala					No
SRS705634	PL126081	SRS705634	P126Latifolium 161	LATIFOLIUM 161		PI163607	G. hirsutum	Wild	Previous Data	Guatemala					No
SRS705636	PL126083	SRS705636	P126Palmeri 5	PALMERI 5		PI154071	G. hirsutum	Wild	Previous Data	Mexico					No
SRS705637	PL126084	SRS705637	P126Palmeri 14	PALMERI 14		PI163747	G. hirsutum	Wild	Previous Data	Unknown					No
SRS705638	PL126085	SRS705638	P126Palmeri 2	PALMERI 2		PI153987	G. hirsutum	Wild	Previous Data	Mexico					No
TX_2094	PL121003	SRX996761	P121TX2094	TX-2094		PI501501	G. hirsutum	Wild*	Previous Data				21.55	-88.4	Yes
TX0006	BYU12231	SRX3411906	B12TX0006			PI153988	G. hirsutum	Wild	Yes	MEXICO	PUEBLA	ATLIXCO	18.91	-98.43	Yes	485100522	55.5695	24.5883
TX0009	BYU12232	SRX3411959	B12TX0009			PI153998	G. hirsutum	Wild	Yes	Mexico			23.63	-102.55	Yes	409322720	45.8645	20.294
TX0012	BYU12233	SRX3411811	B12TX0012			PI154006	G. hirsutum	Wild	Yes	Mexico	San Jose de Gracia		22.15	-102.41	Yes	463663862	53.5734	23.7051
TX0014	BYU12234	SRX3411793	B12TX0014			PI154011	G. hirsutum	Wild	Yes	Mexico	Oaxaca	Salina Cruz	16.18	-95.21	Yes	457415642	51.5815	22.8237
TX0044	BYU12235	SRX3412024	B12TX0044			PI154055	G. hirsutum	Wild	Yes	MEXICO	CHIAPAS	ACALA	16.55	-92.81	Yes	488717434	55.8309	24.7039
TX0069	BYU12236	SRX3411759	B12TX0069			PI153964	G. hirsutum	Wild	Yes	Guatemala	Retalhuleu	Retalhuleu	14.52	-91.69	Yes	351288212	43.3746	19.1923
TX0087	BYU12237	SRX3412102	B12TX0087			PI153975	G. hirsutum	Wild	Yes	Guatemala	Suchitepequez		14.42	-91.4	Yes	422320958	50.0214	22.1333
TX0089	BYU12238	SRX3412086	B12TX0089			PI153977	G. hirsutum	Wild	Yes	Guatemala	Suchitepequez		14.42	-91.4	Yes	472565586	53.0551	23.4757
TX0109	BYU12239	SRX3412023	B12TX0109			PI165342	G. hirsutum	Wild	Yes	MEXICO	OAXACA	IXCOPA	15.89	-97.07	Yes	477597348	54.1245	23.9489
TX0112	BYU12240	SRX3411797	B12TX0112			PI163690	G. hirsutum	Wild	Yes	Guatemala	Chiquimula	Santa Elena	14.71	-89.49	Yes	439794326	50.325	22.2677
TX0130	BYU12241	SRX3411795	B12TX0130			PI165296	G. hirsutum	Wild	Yes	Mexico	Oaxaca	Ocotlán	16.8	-96.65	Yes	460612124	52.7581	23.3443
TX0147	BYU12242	SRX3411869	B12TX0147			PI165310	G. hirsutum	Wild	Yes	Mexico	Oaxaca	Miahuatlan	17.08	-96.76	Yes	499498160	55.3159	24.4761
TX0180	BYU12243	SRX3412088	B12TX0180			PI163742	G. hirsutum	Wild	Yes	Guatemala	Santa Rosa				Yes	519331000	59.1102	26.155
TX0194	BYU12244	SRX3412022	B12TX0194			PI165304	G. hirsutum	Wild	Yes	MEXICO	OAXACA	EJUTLA DE CRESPO	16.56	-96.73	Yes	388405272	44.1484	19.5347
TX0200	BYU12245	SRX3411804	B12TX0200			PI163670	G. hirsutum	Wild	Yes	Guatemala	Jalapa	Jalapa	14.63	-89.99	Yes	434860306	48.689	21.5438
TX0213	BYU12246	SRX3412036	B12TX0213			PI163613	G. hirsutum	Wild	Yes	Guatemala	Jutiapa		14.19	-89.93	Yes	432131108	52.2004	23.0975
TX0215	BYU12247	SRX3412111	B12TX0215			PI163637	G. hirsutum	Wild	Yes	Guatemala	Jutiapa	Yupeltepeque	14.2	-89.79	Yes	429046866	51.0979	22.6097
TX0217	BYU12248	SRX3412090	B12TX0217			PI163656	G. hirsutum	Wild	Yes	Guatemala	Jutiapa	Santa Catarina Mita	14.45	-89.74	Yes	389032698	43.7299	19.3495
TX0240	BYU12249	SRX3411914	B12TX0240			PI163708	G. hirsutum	Wild	Yes	Guatemala	Chiquimula	Jocotan	14.82	-89.39	Yes	507168142	59.926	26.5159
TX0248	BYU12250	SRX3411964	B12TX0248			PI163673	G. hirsutum	Wild	Yes	Guatemala	Jalapa		14.57	-89.93	Yes	504568588	56.7294	25.1015
TX0249	BYU12251	SRX3412037	B12TX0249			PI163700	G. hirsutum	Wild	Yes	Guatemala	Chiquimula	Llano Grande	14.63	-89.44	Yes	463661456	55.4416	24.5317
TX0279	BYU12252	SRX3412021	B12TX0279			PI165278	G. hirsutum	Wild	Yes	MEXICO	OAXACA	ZIMATLAN DE ALVAREZ	16.87	-96.78	Yes	484173126	55.018	24.3442
TX0286	BYU12253	SRX3412098	B12TX0286			PI165265	G. hirsutum	Wild	Yes	Mexico	Oaxaca	San Bartolo Colotepec	16.95	-96.71	Yes	388774332	45.4954	20.1307
TX0303	BYU12254	SRX3412020	B12TX0303			PI165352	G. hirsutum	Wild	Yes	MEXICO	OAXACA	LA HORMIGA	17.08	-96.72	Yes	428400822	48.8336	21.6078
TX0315	BYU12255	SRX3412041	B12TX0315			PI165334	G. hirsutum	Wild	Yes	Mexico	Guerrero	Huajintepec	16.61	-98.23	Yes	503546022	59.1002	26.1505
TX0390	BYU12256	SRX3411762	B12TX0390			PI529807	G. hirsutum	Wild	Yes	El Salvador	San Sebastian Island		13.18	-88.42	Yes	472268704	56.1749	24.8561
TX0461	BYU12257	SRX3411973	B12TX0461			PI154012	G. hirsutum	Wild	Yes	Mexico	Oaxaca	Tlacotepec	16.51	-95.2	Yes	396911624	46.8576	20.7334
TX0480	BYU12258	SRX3412019	B12TX0480			PI158523	G. hirsutum	Wild	Yes	MEXICO	YUCATAN	MERIDA	20.97	-89.59	Yes	320664728	37.3338	16.5194
TX0481	BYU12259	SRX3412018	B12TX0481			PI158527	G. hirsutum	Wild	Yes	MEXICO	YUCATAN	MERIDA	20.97	-89.59	Yes	465679356	55.4477	24.5344
TX0487	BYU12260	SRX3412017	B12TX0487			PI158544	G. hirsutum	Wild	Yes	MEXICO	YUCATAN	MERIDA	20.97	-89.59	Yes	536102250	61.7723	27.3329
TX0634	BYU12261	SRX3411752	B12TX0634			PI158459	G. hirsutum	Wild	Yes	Guatemala	Izabal	Hopi	15.65	-88.4	Yes	447096954	52.0051	23.0111
TX0662	BYU12262	SRX3412016	B12TX0662			PI158524	G. hirsutum	Wild	Yes	MEXICO	YUCATAN	MERIDA	20.97	-89.59	Yes	444244504	52.6789	23.3093
TX0663	BYU12263	SRX3412015	B12TX0663			PI158525	G. hirsutum	Wild	Yes	MEXICO	YUCATAN	MERIDA	20.97	-89.59	Yes	468918826	55.7408	24.6641
TX0664	BYU12264	SRX3412149	B12TX0664			PI158526	G. hirsutum	Wild	Yes	MEXICO	YUCATAN	MERIDA	20.97	-89.59	Yes	407211688	46.3091	20.4908
TX0665	BYU12265	SRX3412150	B12TX0665			PI158532	G. hirsutum	Wild	Yes	MEXICO	YUCATAN	MERIDA	20.97	-89.59	Yes	514006450	59.4209	26.2924
TX0668	BYU12266	SRX3412147	B12TX0668			PI158549	G. hirsutum	Wild	Yes	MEXICO	YUCATAN	MERIDA	20.97	-89.59	Yes	444893410	53.197	23.5385
TX0670	BYU12267	SRX3412148	B12TX0670			PI158555	G. hirsutum	Wild	Yes	MEXICO	YUCATAN	MERIDA	20.97	-89.59	Yes	324904938	38.165	16.8872
TX0672	BYU12268	SRX3412153	B12TX0672			PI158559	G. hirsutum	Wild	Yes	MEXICO	YUCATAN	MERIDA	20.97	-89.59	Yes	464553950	54.588	24.154
TX0674	BYU12269	SRX3412154	B12TX0674			PI158562	G. hirsutum	Wild	Yes	MEXICO	YUCATAN	MERIDA	20.97	-89.59	Yes	411841308	46.2925	20.4834
TX0686	BYU12270	SRX3411777	B12TX0686			PI163720	G. hirsutum	Wild	Yes	Guatemala	Zacapa	San Pablo	15.05	-89.5	Yes	537758890	60.2211	26.6465
TX0691	BYU12271	SRX3411863	B12TX0691			PI265134	G. hirsutum	Wild	Yes	Honduras	Choluteca	Choluteca	13.32	-87.16	Yes	447554906	52.0889	23.0482
TX0698	BYU12272	SRX3411966	B12TX0698			PI265139	G. hirsutum	Wild	Yes	Honduras	Cortes	Villa Nueva	15.34	-87.98	Yes	455504282	54.0491	23.9156
TX0704	BYU12273	SRX3412151	B12TX0704			PI265142	G. hirsutum	Wild	Yes	HONDURAS	CORTES	SAN PEDRO SULA	15.51	-87.99	Yes	420032684	47.2568	20.9101
TX0710	BYU12274	SRX3411821	B12TX0710			PI265147	G. hirsutum	Wild	Yes	Nicaragua	Chinandega	Puerto Corinto	12.49	-87.18	Yes	480215514	54.2356	23.9981
TX0712	BYU12275	SRX3412092	B12TX0712			PI265148	G. hirsutum	Wild	Yes	Nicaragua	Chinandega	Puerto Corinto	12.49	-87.18	Yes	498361848	57.0772	25.2554
TX0713	BYU12276	SRX3412094	B12TX0713			PI265149	G. hirsutum	Wild	Yes	Nicaragua	Grananda	Granada	11.93	-85.96	Yes	453742476	51.5681	22.8177
TX0746	BYU12277	SRX3411767	B12TX0746			PI189534	G. hirsutum	Wild	Yes	Mexico	Puebla	Pitayo	18.44	-98.36	Yes	513564226	60.6195	26.8228
TX0751	BYU12278	SRX3411969	B12TX0751			PI201585	G. hirsutum	Wild	Yes	Mexico	Morelos	El Rodio	18.75	-99.33	Yes	503546114	59.8153	26.467
TX0752	BYU12279	SRX3411908	B12TX0752			PI201587	G. hirsutum	Wild	Yes	Mexico	Morelos	Miacanthan	18.77	-99.35	Yes	524293136	60.9669	26.9765
TX0756	BYU12280	SRX3411907	B12TX0756			PI201592	G. hirsutum	Wild	Yes	Mexico	Veracruz	El Tajin Papantla	20.45	-97.38	Yes	506681616	60.7255	26.8697
TX0786	BYU12281	SRX3412152	B12TX0786			PI265175	G. hirsutum	Wild	Yes	BELIZE	AMBERGRIC CAY	SAN PEDRO	17.92	-87.96	Yes	507847618	61.2054	27.0821
TX0834	BYU12282	SRX3412096	B12TX0834			PI529833	G. hirsutum	Wild	Yes	Venezuela	Monagas	Maturin	9.73	-63.19	Yes	567098446	66.9146	29.6082
TX0853	BYU12283	SRX3412145	B12TX0853			PI529844	G. hirsutum	Wild	Yes	GRENADA			12.12	-61.68	Yes	417938728	49.3674	21.844
TX0879	BYU12284	SRX3411868	B12TX0879			PI529854	G. hirsutum	Wild	Yes	Puerto Rico	Tamarind Beach		18.31	-65.32	Yes	429552512	49.4957	21.9008
TX0902	BYU12285	SRX3411862	B12TX0902			PI529863	G. hirsutum	Wild	Yes	Cuba	Trinidad		21.8	-79.98	Yes	495742218	58.2999	25.7964
TX0937	BYU12286	SRX3411791	B12TX0937			PI529867	G. hirsutum	Wild	Yes	Colombia	Cundinamarca	Girardot	4.3	-74.8	Yes	456101888	51.7086	22.8799
TX0939	BYU12287	SRX3412085	B12TX0939			PI529868	G. hirsutum	Wild	Yes	Colombia	Tolima	Espinal	4.15	-74.88	Yes	427939636	48.8365	21.6091
TX0953	BYU12288	SRX3412146	B12TX0953			PI529874	G. hirsutum	Wild	Yes	MEXICO	OAXACA	TEHUANTEPEC	16.32	-95.24	Yes	497208328	58.8262	26.0293
TX0956	BYU12289	SRX3411866	B12TX0956			PI529875	G. hirsutum	Wild	Yes	Nicaragua	Managua	Managua	12.11	-86.24	Yes	483895722	57.3497	25.376
TX0959	BYU12290	SRX3411842	B12TX0959			PI529877	G. hirsutum	Wild	Yes	MEXICO	VERACRUZ	URSULO GALVAN	19.4	-96.36	Yes	550806976	62.6915	27.7396
TX0967	BYU12291	SRX3411841	B12TX0967			PI529880	G. hirsutum	Wild*	Yes	JAMAICA	SURREY	PALISADOES	17.94	-76.75	Yes	528726762	64.6741	28.6168
TX0969	BYU12292	SRX3411844	B12TX0969			PI529881	G. hirsutum	Wild*	Yes	JAMAICA	JACKSON BAY		17.74	-77.24	Yes	402065234	48.0905	21.279
TX1009	BYU12293	SRX3411843	B12TX1009			PI163012	G. hirsutum	Wild*	Yes	EL SALVADOR	SANTA ANA	METAPAN	14.33	-89.45	Yes	437654698	50.1894	22.2077
TX1037	BYU12294	SRX3411860	B12TX1037			PI232874	G. hirsutum	Wild*	Yes	Venezuela	Anzoategui	Piritu Adentro Is.	10.05	-65.05	Yes	381077602	44.5512	19.7129
TX1046	BYU12295	SRX3411846	B12TX1046			PI341876	G. hirsutum	Wild	Yes	MEXICO	YUCATAN	CHICXULUB	21.14	-89.52	Yes	376593614	48.3246	21.3826
TX1055	BYU12296	SRX3411845	B12TX1055			PI529910	G. hirsutum	Wild	Yes	MEXICO	VERACRUZ		19.34	-96.22	Yes	444057236	51.7885	22.9153
TX1066	BYU12297	SRX3411867	B12TX1066			PI529920	G. hirsutum	Wild	Yes	Colombia	Cordoba		8.05	-75.57	Yes	423073818	48.6072	21.5076
TX1075	BYU12298	SRX3411848	B12TX1075			PI529926	G. hirsutum	Wild	Yes	DOMINICA	Atkinson		15.51	-61.27	Yes	454101834	55.5366	24.5737
TX1089	BYU12299	SRX3411847	B12TX1089			PI529928	G. hirsutum	Wild	Yes	UNITED STATES	PUERTO RICO	RINCON	18.34	-67.25	Yes	540188342	64.9234	28.7272
TX1102	BYU12300	SRX3411766	B12TX1102			PI529936	G. hirsutum	Wild	Yes	Mexico	Chiapas		16.76	-93.13	Yes	424208836	49.2962	21.8125
TX1105	BYU12301	SRX3412095	B12TX1105			PI529939	G. hirsutum	Wild	Yes	Mexico	Chiapas		16.76	-93.13	Yes	492557714	59.182	26.1867
TX1106	BYU12302	SRX3411840	B12TX1106			PI529940	G. hirsutum	Wild	Yes	MEXICO	YUCATAN		18.81	-89.4	Yes	466552204	54.3301	24.0399
TX1107	BYU12303	SRX3411839	B12TX1107			PI529941	G. hirsutum	Wild	Yes	MEXICO	YUCATAN		18.81	-89.4	Yes	404234470	47.6557	21.0866
TX1108	BYU12304	SRX3411931	B12TX1108			PI529942	G. hirsutum	Wild	Yes	MEXICO	YUCATAN		18.81	-89.4	Yes	482630678	55.5195	24.5662
TX1110	BYU12305	SRX3411932	B12TX1110			PI529944	G. hirsutum	Wild	Yes	MEXICO	VERACRUZ	VERACRUZ-CORDOBA	18.88	-96.92	Yes	461196812	52.4105	23.1905
TX1111	BYU12306	SRX3411808	B12TX1111			PI529945	G. hirsutum	Wild	Yes	Mexico	Veracruz		19.26	-96.58	Yes	503925044	58.0462	25.6842
TX1113	BYU12307	SRX3411933	B12TX1113			PI529947	G. hirsutum	Wild	Yes	MEXICO	MICHOACAN	LAURELES	19.41	-102.02	Yes	459356680	51.7177	22.8839
TX1115	BYU12308	SRX3411934	B12TX1115			PI529949	G. hirsutum	Wild	Yes	MEXICO	SINALOA	MAZATLAN	23.25	-106.41	Yes	469277826	53.1476	23.5166
TX1120	BYU12309	SRX3411927	B12TX1120			PI529953	G. hirsutum	Wild	Yes	MEXICO	VERACRUZ	CEMPOLA	19.45	-96.4	Yes	337128348	37.5205	16.602
TX1168	BYU12310	SRX3411806	B12TX1168			PI304774	G. hirsutum	Wild	Yes	Mexico	Chiapas	Chiapa de Corzo	16.73	-93.02	Yes	414580972	50.176	22.2018
TX1182	BYU12311	SRX3411928	B12TX1182			PI529978	G. hirsutum	Wild	Yes	MEXICO	BAJA CALIFORNIA	SAN LUCAS	22.88	-109.91	Yes	453631118	52.8758	23.3964
TX1183	BYU12312	SRX3411929	B12TX1183			PI529979	G. hirsutum	Wild	Yes	MEXICO	BAJA CALIFORNIA	TODOS SANTOS	23.45	-110.23	Yes	475003618	53.8883	23.8444
TX1226	BYU12313	SRX3411930	B12TX1226			PI529991	G. hirsutum	Wild	Yes	MEXICO	VERACRUZ	TIERRA COLORADA	19.22	-96.37	Yes	480720802	55.6214	24.6112
TX1228	BYU12314	SRX3411939	B12TX1228			PI529993	G. hirsutum	Wild	Yes	MEXICO	VERACRUZ	PALO GAUCHO	19.39	-96.64	Yes	490513664	55.7823	24.6824
TX1229	BYU12315	SRX3411751	B12TX1229			PI529994	G. hirsutum	Wild	Yes	Jamaica			18.11	-77.3	Yes	440805544	52.7956	23.3609
TX1236	BYU12316	SRX3411940	B12TX1236			PI158533	G. hirsutum	Wild	Yes	MEXICO	YUCATAN	MERIDA	20.97	-89.59	Yes	460636250	53.3897	23.6238
TX1244	BYU12317	SRX3411861	B12TX1244			PI326053	G. hirsutum	Wild	Yes	Venezuela	Merida	Merida	8.57	-71.18	Yes	435034222	50.4835	22.3378
TX1245	BYU12318	SRX3411954	B12TX1245			PI530004	G. hirsutum	Wild	Yes	VENEZUELA			6.42	-66.59	Yes	435259972	50.2948	22.2543
TX1249	BYU12319	SRX3411970	B12TX1249			PI530008	G. hirsutum	Wild	Yes	Brazil	Para	Rua Tymbiros	-1.19	-47.18	Yes	405404322	48.2997	21.3715
TX1257	BYU12320	SRX3411943	B12TX1257			PI530014	G. hirsutum	Wild	Yes	MEXICO	BAJA CALIFORNIA	TODOS SANTOS	23.45	-110.23	Yes	430252166	49.8765	22.0693
TX1262	BYU12321	SRX3411756	B12TX1262			PI530019	G. hirsutum	Wild	Yes	Dominican Republic					Yes	450211604	55.7698	24.6769
TX1263	BYU12322	SRX3411771	B12TX1263			PI530020	G. hirsutum	Wild	Yes	Dominican Republic			18.74	-70.16	Yes	451082298	52.91	23.4115
TX1273	BYU12323	SRX3411864	B12TX1273			PI530026	G. hirsutum	Wild	Yes	Colombia	Huila	Aipe	3.22	-75.24	Yes	494957530	57.7622	25.5585
TX1286	BYU12324	SRX3412087	B12TX1286			PI326052	G. hirsutum	Wild	Yes	Venezuela	Merida		8.57	-71.18	Yes	513783884	60.2336	26.652
TX1288	BYU12325	SRX3412107	B12TX1288			PI530035	G. hirsutum	Wild	Yes	Venezuela	Sucre	Isla Margarita	10.81	-63.83	Yes	424977996	50.4586	22.3268
TX1292	BYU12326	SRX3412058	B12TX1292			PI530038	G. hirsutum	Wild	Yes	MEXICO	MICHIACAN	JUNGAPEO	19.46	-100.49	Yes	451966074	51.7787	22.9109
TX1311	BYU12327	SRX3412057	B12TX1311			PI530046	G. hirsutum	Wild	Yes	MEXICO	OAXACA	PUERTO ESCONDIDO			Yes	460701882	50.9491	22.5438
TX1317	BYU12328	SRX3411755	B12TX1317			PI530052	G. hirsutum	Wild	Yes	Nicaragua	San Benito		12.3	-86.05	Yes	391347138	47.1589	20.8668
TX1349	BYU12329	SRX3411802	B12TX1349			PI530077	G. hirsutum	Wild	Yes	Mexico	Colima	Manzanillo	19.11	-104.34	Yes	445873258	49.9584	22.1055
TX1367	BYU12330	SRX3412035	B12TX1367			PI530095	G. hirsutum	Wild	Yes	British Virgin Islands	Tortola	Road Town	18.43	-64.62	Yes	422002286	48.2529	21.3508
TX1373	BYU12331	SRX3411757	B12TX1373			PI530101	G. hirsutum	Wild	Yes	St. Christopher and Nevis	St. Kitts	Basseterre	17.3	-62.72	Yes	459944658	55.9447	24.7543
TX1416	BYU12332	SRX3411965	B12TX1416			PI476961	G. hirsutum	Wild	Yes	Brazil	Pernambuco	Taquaritinga	-7.84	-36.13	Yes	386218674	45.2336	20.0149
TX1420	BYU12333	SRX3411958	B12TX1420			PI530111	G. hirsutum	Wild	Yes	Brazil	Bahia	Ibipitanga			Yes	436697352	52.499	23.2297
TX1422	BYU12334	SRX3412110	B12TX1422			PI530113	G. hirsutum	Wild	Yes	Brazil	Bahia	Ibipitanga			Yes	395841886	46.4368	20.5473
TX1439	BYU12335	SRX3412064	B12TX1439			PI438838	G. hirsutum	Wild	Yes	MEXICO	YUCATAN	DZIDZANTUN	21.25	-89.04	Yes	467865436	52.7677	23.3485
TX1443	BYU12336	SRX3412042	B12TX1443			PI438584	G. hirsutum	Wild	Yes	Guatemala	Baja Verapaz	Salama	15.11	-90.32	Yes	491690244	57.1205	25.2746
TX1453	BYU12337	SRX3411750	B12TX1453			PI530133	G. hirsutum	Wild	Yes	Mexico	San Luis Potosi		22.16	-100.99	Yes	461850392	51.5685	22.8179
TX1459	BYU12338	SRX3411799	B12TX1459			PI530139	G. hirsutum	Wild	Yes	Mexico	Tamaulipas		24.27	-98.84	Yes	449743024	51.8217	22.93
TX1477	BYU12339	SRX3411956	B12TX1477			PI486384	G. hirsutum	Wild	Yes	Venezuela	Falcon	Coro	11.39	-69.68	Yes	345984072	40.0928	17.7402
TX1487	BYU12340	SRX3411803	B12TX1487			PI486394	G. hirsutum	Wild	Yes	Venezuela	Lara	Barquisimeto	10.07	-69.35	Yes	521075986	60.1384	26.6099
TX1496	BYU12341	SRX3411900	B12TX1496			PI486403	G. hirsutum	Wild	Yes	Venezuela	Trujillo		9.36	-70.44	Yes	405188970	46.8157	20.7149
TX1497	BYU12342	SRX3411915	B12TX1497			PI486404	G. hirsutum	Wild	Yes	Venezuela	Lara	Barquisimeto	10.07	-69.35	Yes	444293106	52.3525	23.1648
TX1503	BYU12343	SRX3411897	B12TX1503			PI486410	G. hirsutum	Wild	Yes	Venezuela	Carabobo	Moron	10.49	-68.2	Yes	490471240	59.6968	26.4145
TX1509	BYU12344	SRX3411974	B12TX1509			PI486416	G. hirsutum	Wild	Yes	Venezuela	Lara	Curariqua	9.98	-69.94	Yes	446095186	53.1613	23.5227
TX1514	BYU12345	SRX3412113	B12TX1514			PI486421	G. hirsutum	Wild	Yes	Venezuela	Zulia	Palito Blanco	10.38	-71.18	Yes	491387352	58.2573	25.7776
TX1515	BYU12346	SRX3412104	B12TX1515			PI486422	G. hirsutum	Wild	Yes	Venezuela	Zulia	Palito Blanco	10.38	-71.18	Yes	524485100	62.6396	27.7166
TX1520	BYU12347	SRX3412101	B12TX1520			PI486427	G. hirsutum	Wild	Yes	Venezuela	Aragua		10.06	-67.28	Yes	369046194	42.4856	18.7989
TX1551	BYU12348	SRX3411963	B12TX1551			PI530182	G. hirsutum	Wild	Yes	Dominica	Massacre		15.35	-61.39	Yes	508733340	59.0506	26.1286
TX1572	BYU12349	SRX3411955	B12TX1572			PI530203	G. hirsutum	Wild	Yes	Dominican Republic	Azua	Azua	18.45	-70.73	Yes	527883164	61.2975	27.1228
TX1578	BYU12350	SRX3411754	B12TX1578			PI530209	G. hirsutum	Wild	Yes	Dominican Republic	San Pedro De Macoris	San Pedro De Macoris	18.47	-69.3	Yes	459248944	54.4154	24.0776
TX1579	BYU12351	SRX3411898	B12TX1579			PI530210	G. hirsutum	Wild	Yes	Dominican Republic	Nacional	Boca Chica	18.45	-69.61	Yes	424480034	49.8286	22.048
TX1582	BYU12352	SRX3411812	B12TX1582			PI530213	G. hirsutum	Wild	Yes	Haiti	Dufort		18.46	-72.62	Yes	368665040	45.2906	20.0401
TX1586	BYU12353	SRX3411800	B12TX1586			PI530217	G. hirsutum	Wild	Yes	Haiti	Jacmel		18.24	-72.53	Yes	459404350	54.0897	23.9335
TX1592	BYU12354	SRX3411809	B12TX1592			PI530223	G. hirsutum	Wild	Yes	Haiti	Aquin		18.28	-73.4	Yes	576897102	66.3976	29.3795
TX1594	BYU12355	SRX3412091	B12TX1594			PI530225	G. hirsutum	Wild	Yes	Haiti	St. Louis Du Sud		18.26	-73.55	Yes	377982290	43.5101	19.2522
TX1596	BYU12356	SRX3411819	B12TX1596			PI530227	G. hirsutum	Wild	Yes	Haiti	Mirebalais		18.84	-72.1	Yes	379644842	45.8734	20.298
TX1629	BYU12357	SRX3411968	B12TX1629			PI530260	G. hirsutum	Wild	Yes	France	Guadeloupe	Pointe Des Chateaux	16.24	-61.18	Yes	372714886	44.6977	19.7778
TX1635	BYU12358	SRX3411764	B12TX1635			PI530266	G. hirsutum	Wild	Yes	Barbados		Mullins Bay	13.23	-59.64	Yes	432400800	53.44	23.646
TX1661	BYU12359	SRX3411820	B12TX1661			PI530292	G. hirsutum	Wild	Yes	Venezuela	Santa Teresa		10.27	-66.7	Yes	490142454	57.6048	25.4889
TX1666	BYU12360	SRX3411911	B12TX1666			PI530297	G. hirsutum	Wild	Yes	Venezuela	Miranda	Rio Chico	10.34	-65.97	Yes	431785074	51.9383	22.9816
TX1672	BYU12361	SRX3412043	B12TX1672			PI530303	G. hirsutum	Wild	Yes	Venezuela	Anzoategui	Boca Uchire	10.13	-65.42	Yes	489645104	57.7422	25.5496
TX1674	BYU12362	SRX3411779	B12TX1674			PI530305	G. hirsutum	Wild	Yes	Venezuela	Anzoategui	Cuesta Colorado	8.34	-62.69	Yes	490580182	58.9584	26.0878
TX1678	BYU12363	SRX3412108	B12TX1678			PI530309	G. hirsutum	Wild	Yes	Venezuela	Sucre	La Esmeralda	10.64	-63.49	Yes	343470496	40.5157	17.9273
TX1688	BYU12364	SRX3411794	B12TX1688			PI530319	G. hirsutum	Wild	Yes	Venezuela	Anzoategui	El Tigre	8.88	-64.23	Yes	424103162	49.2995	21.8139
TX1689	BYU12365	SRX3411805	B12TX1689			PI530320	G. hirsutum	Wild	Yes	Venezuela	Portuguesa	Turen	9.34	-69	Yes	416739438	49.4149	21.865
TX1690	BYU12366	SRX3412038	B12TX1690			PI530321	G. hirsutum	Wild	Yes	Venezuela	Portuguesa	Guanare	9.04	-69.73	Yes	460353274	53.5933	23.7138
TX1694	BYU12367	SRX3411769	B12TX1694			PI530325	G. hirsutum	Wild	Yes	Venezuela	Zulia	Mene Grande	9.82	-70.93	Yes	463331904	54.4683	24.101
TX1698	BYU12368	SRX3412105	B12TX1698			PI530329	G. hirsutum	Wild*	Yes	Venezuela	Zulia	Buena Vista	10.65	-71.6	Yes	466199970	56.2137	24.8733
TX1699	BYU12369	SRX3412046	B12TX1699			PI530330	G. hirsutum	Wild	Yes	Venezuela	Falcon	La Vela	11.46	-69.56	Yes	507570088	59.9616	26.5317
TX1702	BYU12370	SRX3411778	B12TX1702			PI530333	G. hirsutum	Wild	Yes	Venezuela	Margarita Island	Porlamar			Yes	332433398	37.7328	16.6959
TX1705	BYU12371	SRX3412089	B12TX1705			PI530336	G. hirsutum	Wild	Yes	Colombia	Bolivar	El Carmen	9.72	-75.12	Yes	473632754	55.0246	24.3472
TX1712	BYU12372	SRX3411813	B12TX1712			PI530343	G. hirsutum	Wild	Yes	Colombia	Meta	Puerto Lopez	4.09	-72.96	Yes	352943960	42.3843	18.7541
TX1721	BYU12373	SRX3411816	B12TX1721			PI530352	G. hirsutum	Wild	Yes	Colombia	San Andres Island		12.55	-81.71	Yes	395461150	45.9753	20.343
TX1748	BYU12374	SRX3412063	B12TX1748			PI530379	G. hirsutum	Wild	Yes	MEXICO	YUCATAN		18.81	-89.4	Yes	464793526	53.9195	23.8582
TX1792	BYU12375	SRX3411798	B12TX1792			PI530423	G. hirsutum	Wild	Yes	France	Guadeloupe	Les Saintes Island	15.86	-61.61	Yes	504884718	59.7696	26.4467
TX1833	BYU12376	SRX3411859	B12TX1833			PI530464	G. hirsutum	Wild	Yes	Haiti	Augier		18.96	-72.72	Yes	430677356	52.2515	23.1201
TX1855	BYU12377	SRX3411902	B12TX1855			PI530486	G. hirsutum	Wild	Yes	France	Guadeloupe	Sainte Anne	16.24	-61.39	Yes	401031608	45.3153	20.051
TX1859	BYU12378	SRX3411807	B12TX1859			PI530490	G. hirsutum	Wild	Yes	France	Guadeloupe	St. Francois	16.25	-61.28	Yes	370684548	42.3746	18.7498
TX1874	BYU12379	SRX3411770	B12TX1874			PI530505	G. hirsutum	Wild	Yes	Barbados	Maycocks Bay		13.3	-59.65	Yes	437658488	51.208	22.6584
TX1894	BYU12380	SRX3411772	B12TX1894			PI530525	G. hirsutum	Wild*	Yes	Venezuela	Anzoategui	Clarines	9.94	-65.16	Yes	398205418	46.6239	20.63
TX1895	BYU12381	SRX3411796	B12TX1895			PI530526	G. hirsutum	Wild	Yes	Venezuela	Piritu Island		10.15	-64.94	Yes	400082482	45.9573	20.3351
TX1905	BYU12382	SRX3412039	B12TX1905			PI530536	G. hirsutum	Wild	Yes	Venezuela	Portuguesa	Piritu	9.37	-69.21	Yes	470826950	55.659	24.6279
TX1920	BYU12383	SRX3411916	B12TX1920			PI530551	G. hirsutum	Wild	Yes	Colombia	Valle	Dagua	3.66	-76.69	Yes	476002402	56.2104	24.8719
TX1925	BYU12384	SRX3411758	B12TX1925			PI530556	G. hirsutum	Wild	Yes	Colombia	Valle	Cartago	4.75	-75.91	Yes	396328146	46.1556	20.4229
TX1929	BYU12385	SRX3411810	B12TX1929			PI530560	G. hirsutum	Wild	Yes	Colombia	Antioquia	Valdivia	7.29	-75.39	Yes	404385336	46.8398	20.7256
TX1931	BYU12386	SRX3412103	B12TX1931			PI530562	G. hirsutum	Wild	Yes	Colombia	Cordoba	Cordoba	8.05	-75.57	Yes	433319036	51.8576	22.9458
TX1935	BYU12387	SRX3411768	B12TX1935			PI530566	G. hirsutum	Wild	Yes	Colombia	Cordoba	Sahagun	8.95	-75.45	Yes	454313194	54.6257	24.1707
TX1957	BYU12388	SRX3411801	B12TX1957			PI530588	G. hirsutum	Wild	Yes	Colombia	Arauca	Saravena	6.96	-71.87	Yes	378082760	43.6116	19.2972
TX1968	BYU12389	SRX3411904	B12TX1968			PI530599	G. hirsutum	Wild	Yes	Mexico	Guerrero	San Nicolas	16.42	-98.52	Yes	511140186	59.8098	26.4645
TX1975	BYU12390	SRX3412109	B12TX1975			PI530606	G. hirsutum	Wild	Yes	Mexico	Quintana Roo	Playa del Carmen	20.63	-87.07	Yes	405535798	46.0278	20.3663
TX1981	BYU12391	SRX3411765	B12TX1981			PI530612	G. hirsutum	Wild	Yes	Mexico	Yucatan	Tizimin	21.15	-88.15	Yes	450795208	54.9116	24.2972
TX1982	BYU12392	SRX3412062	B12TX1982			PI530613	G. hirsutum	Wild	Yes	MEXICO	YUCATAN	LOCHE	21.39	-88.15	Yes	514825584	62.0117	27.4388
TX1988	BYU12393	SRX3412061	B12TX1988			PI530619	G. hirsutum	Wild	Yes	MEXICO	YUCATAN	LIBRE UNION	20.71	-88.81	Yes	446405298	51.6106	22.8366
TX1990	BYU12394	SRX3411870	B12TX1990			PI530621	G. hirsutum	Wild	Yes	Mexico	Yucatan	Izamel	20.93	-89.02	Yes	428044576	50.0705	22.1551
TX1996	BYU12395	SRX3412068	B12TX1996			PI530627	G. hirsutum	Wild*	Yes	MEXICO	YUCATAN	CHABIHAU	21.36	-89.12	Yes	507804078	61.4458	27.1884
TX2003	BYU12396	SRX3411913	B12TX2003			PI530634	G. hirsutum	Wild	Yes	Mexico	Campeche	Crucero San Luis	19.7	-89.99	Yes	381666880	45.9825	20.3462
TX2081	BYU12397	SRX3411865	B12TX2081			PI501488	G. hirsutum	Wild	Yes	Mexico	Campeche	Tikinmul	19.77	-90.22	Yes	412099270	47.8847	21.1879
TX2089	BYU12398	SRX3412073	B12TX2089			PI501496	G. hirsutum	Wild	Yes	MEXICO	YUCATAN	TEKAT	21.1	-89.47	Yes	443625112	50.9369	22.5385
TX2090	BYU12399	SRX3411952	B12TX2090			PI501497	G. hirsutum	Wild*	Yes	MEXICO	YUCATAN	DZEMUL	21.21	-89.31	Yes	403785676	48.1884	21.3223
TX2091	BYU12400	SRX3411953	B12TX2091			PI501498	G. hirsutum	Wild*	Yes	MEXICO	YUCATAN	DZEMUL	21.21	-89.31	Yes	397684552	47.047	20.8172
TX2092	BYU12401	SRX3411950	B12TX2092			PI501499	G. hirsutum	Wild*	Yes	MEXICO	YUCATAN		18.81	-89.4	Yes	463019566	54.6514	24.1821
TX2093	BYU12402	SRX3411951	B12TX2093			PI501500	G. hirsutum	Wild*	Yes	MEXICO	YUCATAN		18.81	-89.4	Yes	489956500	57.6544	25.5108
TX2095	BYU12403	SRX3411948	B12TX2095			PI501502	G. hirsutum	Wild*	Yes	MEXICO	YUCATAN		18.81	-89.4	Yes	430966630	52.4741	23.2186
TX2096	BYU12404	SRX3411949	B12TX2096			PI501503	G. hirsutum	Wild*	Yes	MEXICO	YUCATAN		18.81	-89.4	Yes	493129070	58.9107	26.0667
TX2116	BYU12405	SRX3411899	B12TX2116			PI530702	G. hirsutum	Wild	Yes	Costa Rica	Puntarenas	Puntarenas	9.98	-84.83	Yes	522421484	60.2481	26.6584
TX2160	BYU12406	SRX3412040	B12TX2160			PI501341	G. hirsutum	Wild	Yes	Trinidad and Tobago	Tobago		11.23	-60.7	Yes	400151704	46.187	20.4367
TX2163	BYU12407	SRX3412084	B12TX2163			PI501344	G. hirsutum	Wild	Yes	Trinidad and Tobago	Siparia		10.09	-61.53	Yes	381499630	46.5932	20.6165
TX2166	BYU12408	SRX3411903	B12TX2166			PI501347	G. hirsutum	Wild	Yes	Trinidad and Tobago	Victoria		10.26	-61.45	Yes	381453638	46.7725	20.6958
TX2174	BYU12409	SRX3411905	B12TX2174			PI501354	G. hirsutum	Wild	Yes	Trinidad and Tobago	Matura		10.67	-61.06	Yes	364179498	42.2203	18.6816
TX2192	BYU12410	SRX3411792	B12TX2192			PI501372	G. hirsutum	Wild	Yes	Curacao			12.17	-68.99	Yes	423933916	51.3781	22.7337
TX2207	BYU12411	SRX3411817	B12TX2207			PI501387	G. hirsutum	Wild	Yes	Netherlands	Bonaire		12.2	-68.26	Yes	468034482	56.7246	25.0994
TX2211	BYU12412	SRX3411780	B12TX2211			PI501391	G. hirsutum	Wild*	Yes	Netherlands	Bonaire	Playa Frans	12.23	-68.4	Yes	430126722	48.927	21.6491
TX2213	BYU12413	SRX3411753	B12TX2213			PI501393	G. hirsutum	Wild	Yes	Netherlands	Aruba	Oranjestad	12.51	-70.01	Yes	459445074	54.3559	24.0513
TX2216	BYU12414	SRX3411761	B12TX2216			PI501396	G. hirsutum	Wild	Yes	Netherlands	Aruba		12.52	-69.97	Yes	487252274	57.1134	25.2714
TX2226	BYU12415	SRX3411760	B12TX2226			PI501406	G. hirsutum	Wild	Yes	Jamaica	Alley		17.79	-77.27	Yes	430787174	48.6815	21.5405
TX2228	BYU12416	SRX3411971	B12TX2228			PI501408	G. hirsutum	Wild	Yes	Jamaica	Manchester		18.07	-77.52	Yes	398500076	47.638	21.0788
TX2246	BYU12417	SRX3411874	B12TX2246			PI501426	G. hirsutum	Wild	Yes	Jamaica	Surrey	St. Thomas, Kingston	18.01	-76.74	Yes	442780962	51.6667	22.8614
TX2247	BYU12418	SRX3412097	B12TX2247			PI501427	G. hirsutum	Wild	Yes	Jamaica	Surrey	St. Thomas, Kingston	18.01	-76.74	Yes	473208258	54.4039	24.0725
TX2249	BYU12419	SRX3411901	B12TX2249			PI501429	G. hirsutum	Wild	Yes	Cayman Islands	Grand Cayman	West Bay	19.38	-81.39	Yes	437694520	50.5042	22.347
TX2252	BYU12420	SRX3412044	B12TX2252			PI501432	G. hirsutum	Wild	Yes	Cayman Islands	Grand Cayman	Savannah	19.28	-81.3	Yes	493421408	57.3144	25.3604
TX2253	BYU12421	SRX3412093	B12TX2253			PI501433	G. hirsutum	Wild	Yes	Cayman Islands	Grand Cayman	Breakers	19.31	-81.18	Yes	437426564	49.1288	21.7384
TX2254	BYU12422	SRX3411909	B12TX2254			PI501434	G. hirsutum	Wild	Yes	Cayman Islands	Grand Cayman	East End	19.3	-81.11	Yes	404892866	47.7809	21.142
TX2276	BYU12423	SRX3411960	B12TX2276			PI501456	G. hirsutum	Wild*	Yes	Dominican Republic	Azua		18.45	-70.73	Yes	413519872	47.7325	21.1206
TX2277	BYU12424	SRX3411972	B12TX2277			PI501457	G. hirsutum	Wild	Yes	Dominican Republic	Peravia	Yaguate	18.34	-70.18	Yes	470681030	55.0479	24.3575
TX2284	BYU12425	SRX3412106	B12TX2284			PI501464	G. hirsutum	Wild	Yes	Puerto Rico	Hacienda Teresa		18.2	-66.97	Yes	476907462	57.1752	25.2988
TX2288	BYU12426	SRX3411774	B12TX2288			PI501468	G. hirsutum	Wild	Yes	Puerto Rico	Bahia De La Ballena		17.96	-66.86	Yes	429536478	50.8309	22.4916
TX2329	BYU12427	SRX3412099	B12TX2329			PI607655	G. hirsutum	Wild	Yes	Mexico	Colima	Manzanillo	19.11	-104.34	Yes	442806134	49.9175	22.0874
TX2330	BYU12428	SRX3411912	B12TX2330			PI607656	G. hirsutum	Wild	Yes	Mexico	Colima	Manzanillo, Bypass 200	19.13	-104.34	Yes	487620672	56.7376	25.1051
TX2335	BYU12429	SRX3411910	B12TX2335			PI607661	G. hirsutum	Wild	Yes	Costa Rica	Guanacaste	Playa Ostional, Nicoya Penninsula	9.99	-85.7	Yes	449108656	53.7279	23.7734
TX2400	BYU12430	SRX3411872	B12TX2400			PI607706	G. hirsutum	Wild	Yes	Brazil	Amazonas	Agua Branca	-3.82	-60.37	Yes	395252222	44.4082	19.6496
TX2405	BYU12431	SRX3412100	B12TX2405			PI607711	G. hirsutum	Wild	Yes	Brazil	Para	Monte Alegre	-2	-54.07	Yes	413535186	46.3848	20.5242
TX2415	BYU12432	SRX3411873	B12TX2415			PI607720	G. hirsutum	Wild	Yes	Brazil	Paraiba	Junco Do Seridor	-6.99	-36.71	Yes	494113700	56.7393	25.1059
TX2417	BYU12433	SRX3412045	B12TX2417			PI607722	G. hirsutum	Wild	Yes	Brazil	Paraiba	Santa Luzia	-6.87	-36.92	Yes	318970068	40.116	17.7504
TX2463	BYU12434	SRX3411814	B12TX2463			PI607768	G. hirsutum	Wild	Yes	Brazil	Paraiba		-7.24	-36.78	Yes	393822772	46.7699	20.6947
TX2465	BYU12435	SRX3411967	B12TX2465			PI607770	G. hirsutum	Wild	Yes	Brazil	Ceara	Iara	-7.05	-38.78	Yes	490182016	62.0701	27.4646
TX2470	BYU12436	SRX3411957	B12TX2470			PI607775	G. hirsutum	Wild	Yes	Brazil	Ceara	Olho d'Agua dos Fagundes	-3.93	-38.38	Yes	417339534	47.9713	21.2262
TX2475	BYU12437	SRX3411763	B12TX2475			PI607780	G. hirsutum	Wild	Yes	Brazil	Ceara	Jati	-7.7	-38.95	Yes	404207980	49.095	21.7234
TX2482	BYU12438	SRX3411871	B12TX2482			PI607787	G. hirsutum	Wild	Yes	Brazil	Pernambuco		-8.81	-36.95	Yes	398915652	46.5367	20.5914
TX2487	BYU12439	SRX3411815	B12TX2487			PI607792	G. hirsutum	Wild	Yes	Brazil	Piaui	Parnaíba	-2.91	-41.77	Yes	466218220	56.6661	25.0735
TX2489	BYU12440	SRX3411818	B12TX2489			PI607794	G. hirsutum	Wild	Yes	Brazil	Piaui	Picos	-7.08	-41.47	Yes	433008120	52.3757	23.1751
TX2495	BYU12441	SRX3412112	B12TX2495			PI607800	G. hirsutum	Wild	Yes	Brazil	State of Rio Grande do Norte		-5.4	-36.95	Yes	466316484	54.4407	24.0888
TX321	PL121013	SRX669473	P121TX0231	TX-0231		PI163725	G. hirsutum	Wild	Previous Data	Guatemala			14.97	-89.54	Yes
TX2265	BYU60002	SRX3433726	B60TX2265	TX2265			G. ekmanianum	Wild*	Yes						Yes	397457258	47.325	20.9403
TX2266	BYU60003	SRX3433727	B60TX2266	TX2266			G. ekmanianum	Wild*	Yes						Yes	415992258	47.2638	20.9132
TX2271	BYU60001	SRX3433722	B60TX2271	TX2271			G. ekmanianum	Wild	Yes						Yes	437010516	55.9151	24.7412
TX2273	BYU60004	SRX3433724	B60TX2273	TX2273			G. ekmanianum	Wild	Yes						Yes	251273076	30.235	13.3783
AD6_TX_2263	PL601032	SRX996780	P601TX2263	G. EKMANIANUM (TX-2263)			G. ekmanianum	Wild*	Previous Data						Yes
SAMN04998801	PL604004	SAMN04998801	P604AD6	G. EKMANIANUM			G. ekmanianum		Previous Data						Yes
AD7	PL701033	SRX996781	P701AD7	WAKE ISLAND ATOLL ACCESSION			G. stephensii	Wild*	Previous Data						Yes
AD7_Pearl1B	PL701034	SRX996782	P701P1B	PEARL1B			G. stephensii	Wild*	Previous Data						Yes
DP340	PL211027	SRX996775	P211DP0340	DELTAPINE-340		PI630941	G. barbadense	Cultivar	Previous Data				32.78	-110.42	Yes
GB0853	BYU21001	SRX3433803	B21GB0853	GB-0853			G. barbadense	Cultivar	Yes						Yes	475202030	44.3338	19.6167
GB236	PL211016	SRX996764	P211GB0236	GB0236(GIZA 7)		PI528393	G. barbadense	Cultivar	Previous Data				26.82	30.8	Yes
Phy76	PL211028	SRX996776	P211PHY76	PHYTOGEN-76		PI617048	G. barbadense	Cultivar	Previous Data				36.78	-119.42	Yes
PHY76-2	BYU21002	SRX3433866	B21PHY76-2	PHY 76 PIMA		PI617048	G. barbadense	Cultivar	Yes	United States	California				Yes	330193166	43.3386	19.1764
PS7	BYU21003	SRX3433729	B21PS7	TX-2082		PI501489	G. barbadense	Cultivar	Yes	Mexico	Campeche	Ich-ek			Yes	370062522	48.6484	21.5258
SA0706	BYU21004	SRX3433835	B21SA0706	ST. VINCENT RIVERS (G. BARB.)		PI528903	G. barbadense	Cultivar*	Yes	St. Vincent Wi			12.98	61.29	Yes	497590686	63.2781	27.9992
SA1497	BYU21005	SRX3433728	B21SA1497	PIMA S5 (G. BARBADENSE)		PI529551	G. barbadense	Cultivar	Yes	United States	Arizona	Tempe	33.43	-111.94	Yes	495173880	62.3265	27.5781
SAMN04998803	PL214006	SAMN04998803	P214GB1030	G. BARBADENSE PIMA S6		PI608346	G. barbadense	Cultivar	Previous Data	United States	Arizona		34.05	-111.09	Yes
SRR1580705	PL216087	SRS705640	P2165904И	5904И			G. barbadense	Cultivar	Previous Data	USSR(Turkmenistan)					No
SRR1580706	PL216088	SRS705641	P2168763И	8763И			G. barbadense	Cultivar	Previous Data	USSR(Turkmenistan)					No
SRR1580711	PL216091	SRS705644	P216CCCP 1243	CCCP 1243			G. barbadense	Cultivar	Previous Data	USSR					No
SRR1580724	PL216097	SRS705650	P2169899-I	9899-I			G. barbadense	Cultivar	Previous Data	USSR (Uzbekistan)					No
SRR1580725	PL216098	SRS705651	P216Buhara ZTW	BUHARA ZTW			G. barbadense	Cultivar	Previous Data	USSR (Uzbekistan)					No
SRR1580726	PL216099	SRS705652	P216VIR-29TV	VIR-29TV			G. barbadense	Cultivar	Previous Data	USSR (Uzbekistan)					No
SRR1580727	PL216100	SRS705653	P216VIR-4TV	VIR-4TV			G. barbadense	Cultivar	Previous Data	USSR (Uzbekistan)					No
SRR1580733	PL216104	SRS705657	P216Giza 36	GIZA 36			G. barbadense	Cultivar	Previous Data	Egypt					No
SRR1580767	PL216123	SRS705676	P216Tuhai 2#	TUHAI 2#			G. barbadense	Cultivar	Previous Data	China					No
SRR1580768	PL216124	SRS705677	P216Yuejin 1#	YUEJIN 1#			G. barbadense	Cultivar	Previous Data	China					No
SRS705639	PL216086	SRS705639	P216UN	UNKNOWN			G. barbadense	Cultivar	Previous Data	America					Yes
SRS705642	PL216089	SRS705642	P216910И	910И			G. barbadense	Cultivar	Previous Data	USSR(Turkmenistan)					No
SRS705643	PL216090	SRS705643	P216Ba3119	BA3119			G. barbadense	Cultivar	Previous Data	China					No
SRS705645	PL216092	SRS705645	P216CCCP B154 (91-486)	CCCP B154 (91-486)			G. barbadense	Cultivar	Previous Data	USSR					No
SRS705646	PL216093	SRS705646	P216CCCP B51	CCCP B51			G. barbadense	Cultivar	Previous Data	USSR					No
SRS705647	PL216094	SRS705647	P216CCCP B9102	CCCP B9102			G. barbadense	Cultivar	Previous Data	USSR					No
SRS705648	PL216095	SRS705648	P216DJ-07-136	DJ-07-136			G. barbadense	Cultivar	Previous Data	USSR					No
SRS705649	PL216096	SRS705649	P216K388	K388			G. barbadense	Cultivar	Previous Data	USSR					No
SRS705654	PL216101	SRS705654	P216Coastland R4-4	COASTLAND R4-4			G. barbadense	Cultivar	Previous Data	America					No
SRS705656	PL216103	SRS705656	P216Giza 29	GIZA 29			G. barbadense	Cultivar	Previous Data	Egypt					No
SRS705658	PL216105	SRS705658	P216Giza 67	GIZA 67			G. barbadense	Cultivar	Previous Data	Egypt					No
SRS705659	PL216106	SRS705659	P216Giza 80	GIZA 80			G. barbadense	Cultivar	Previous Data	Egypt					No
SRS705662	PL216109	SRS705662	P216Pima S-1	PIMA S-1			G. barbadense	Cultivar	Previous Data	America					No
SRS705663	PL216110	SRS705663	P216Pima S-2	PIMA S-2			G. barbadense	Cultivar	Previous Data	America					No
SRS705664	PL216111	SRS705664	P216Pima S-4	PIMA S-4			G. barbadense	Cultivar	Previous Data	America					No
SRS705670	PL216117	SRS705670	P216Changrong 3#	CHANGRONG 3#			G. barbadense	Cultivar	Previous Data	China					No
SRS705671	PL216118	SRS705671	P216Changrong 5#	CHANGRONG 5#			G. barbadense	Cultivar	Previous Data	China					No
SRS705672	PL216119	SRS705672	P216Hai7124	HAI7124			G. barbadense	Cultivar	Previous Data	China					No
SRS705673	PL216120	SRS705673	P216Hai 92-138	HAI 92-138			G. barbadense	Cultivar	Previous Data	China					No
SRS705674	PL216121	SRS705674	P216JunH1	JUNHAI 1#			G. barbadense	Cultivar	Previous Data	China			40	82	Yes
SRS705675	PL216122	SRS705675	P216Shengli 1#	SHENGLI 1#			G. barbadense	Cultivar	Previous Data	China					No
SRS705679	PL216126	SRS705679	P216Xinhai 3#	XINHAI 3#			G. barbadense	Cultivar	Previous Data	China					No
SRS705680	PL216127	SRS705680	P216Xinhai 5#	XINHAI 5#			G. barbadense	Cultivar	Previous Data	China					No
SRS705681	PL216128	SRS705681	P216Xinhai 10#	XINHAI 10#			G. barbadense	Cultivar	Previous Data	China					No
SRS705682	PL216129	SRS705682	P216Xinhai 11#	XINHAI 11#			G. barbadense	Cultivar	Previous Data	China					No
SRS705683	PL216130	SRS705683	P216Xinhai 13#	XINHAI 13#			G. barbadense	Cultivar	Previous Data	China					No
SRS705684	PL216131	SRS705684	P216Xinhai 16#	XINHAI 16#			G. barbadense	Cultivar	Previous Data	China					No
SRS705685	PL216132	SRS705685	P216Xinhai 21#	XINHAI 21#			G. barbadense	Cultivar	Previous Data	China					No
SRS705686	PL216133	SRS705686	P216Xinhai 25#	XINHAI 25#			G. barbadense	Cultivar	Previous Data	China					No
SRS705687	PL216134	SRS705687	P216Xinhai 29#	XINHAI 29#			G. barbadense	Cultivar	Previous Data	China					No
SRS705688	PL216135	SRS705688	P216Xinhai 2#	XINHAI 2#			G. barbadense	Cultivar	Previous Data	China					No
SRS705689	PL216136	SRS705689	P216Xinhai 33#	XINHAI 33#			G. barbadense	Cultivar	Previous Data	China					No
TX2350	BYU21006	SRX3433725	B21TX2350	ZFA 3453; NOT CLASSIFIED		PI494852	G. barbadense	Cultivar	Yes	Zambia					Yes	414252260	51.5779	22.8221
GB0085	BYU21046	SRX3433828	B21GB0085	TANGUIS LMW 12-40		PI205064	G. barbadense	Improved*	Yes	Peru			-9.17	-74.36	Yes	427099420	52.747	23.3394
GB0093	BYU21049	SRX3433825	B21GB0093	LA CHIMBA #2		PI199072	G. barbadense	Improved*	Yes	Chile			-34.24	-71.22	Yes	455942102	59.4316	26.2972
GB0204	BYU21066	SRX3433789	B21GB0204	MONO 57		PI528377	G. barbadense	Improved	Yes	Togo	Kolokope		7.8	1.29	Yes	438164170	54.0768	23.9278
GB0211	BYU21067	SRX3433845	B21GB0211	LAMBERT X1730		PI234269	G. barbadense	Improved*	Yes	Sudan	El Gizira	Wad Medani	14.41	33.51	Yes	348271518	44.9924	19.9081
GB0212	BYU21068	SRX3433774	B21GB0212	CB 2761		PI193517	G. barbadense	Improved	Yes	Ethiopia	Diredawa		9.61	42.01	Yes	488203042	61.1719	27.0672
GB0220	BYU21069	SRX3433773	B21GB0220	OLD PIMA		PI528380	G. barbadense	Improved*	Yes	United States			39.5	-98.99	Yes	454023992	55.4164	24.5205
GB0224	BYU21070	SRX3433776	B21GB0224	PIMA S-1		PI528384	G. barbadense	Improved	Yes	United States			39.5	-98.99	Yes	387499318	44.2307	19.5711
GB0227	BYU21071	SRX3433775	B21GB0227	NEVIS 81		PI528387	G. barbadense	Improved*	Yes	St. Christopher and Nevis					Yes	409877926	50.7449	22.4535
GB0230	BYU21072	SRX3433673	B21GB0230	ASHMOUNI GIZA 32		PI280207	G. barbadense	Improved*	Yes	Egypt			26.58	29.78	Yes	448250778	54.5792	24.1501
GB0232	BYU21073	SRX3433672	B21GB0232	BAHTIM 185		PI280209	G. barbadense	Improved*	Yes	Egypt			26.58	29.78	Yes	487786330	60.3902	26.7213
GB0238	BYU21074	SRX3433691	B21GB0238	SEA ISLANDS 12B2		PI528395	G. barbadense	Improved	Yes	United States			39.5	-98.99	Yes	467095436	57.9085	25.6232
GB0242	BYU21075	SRX3433692	B21GB0242	BARB TAASHKENT		PI528399	G. barbadense	Improved	Yes	Uzbekistan	Tashkent		41.32	69.31	Yes	462830028	58.8162	26.0249
GB0245	BYU21076	SRX3433689	B21GB0245	SEA ISLANDS		PI528402	G. barbadense	Improved	Yes	United States			39.5	-98.99	Yes	501795078	63.4023	28.0541
GB0249	BYU21077	SRX3433690	B21GB0249	ST. VINCENT SUPERFINE		PI528406	G. barbadense	Improved	Yes	St. Vincent and the Grenadines	St. Vincent				Yes	381295688	46.95	20.7744
GB0251	BYU21078	SRX3433687	B21GB0251	SUPERFINE V46		PI528408	G. barbadense	Improved*	Yes	United States			39.5	-98.99	Yes	499527920	61.7178	27.3088
GB0252	BYU21079	SRX3433688	B21GB0252	ST. VINCENT V135		PI528409	G. barbadense	Improved	Yes	St. Vincent and the Grenadines	St. Vincent				Yes	317263030	39.639	17.5394
GB0254	BYU21080	SRX3433685	B21GB0254	RUSSIAN SEA ISLANDS		PI528411	G. barbadense	Improved	Yes	Russia			61.76	99.88	Yes	610010648	74.6733	33.0413
GB0255	BYU21081	SRX3433686	B21GB0255	RUSSIAN		PI528412	G. barbadense	Improved	Yes	Russia			61.76	99.88	Yes	472083236	60.5112	26.7749
GB0258	BYU21082	SRX3433693	B21GB0258	FIJI SEA ISLANDS		PI528415	G. barbadense	Improved	Yes	Fiji			-17.84	177.96	Yes	425636770	53.3086	23.5879
GB0461	BYU21117	SRX3433754	B21GB0461	MONO 57		PI528297	G. barbadense	Improved	Yes	Togo	Kolokope		7.8	1.29	Yes	420013512	52.2405	23.1153
GB0467	BYU21118	SRX3433759	B21GB0467	AZB 1020		PI528303	G. barbadense	Improved	Yes	Phillipines	Luzon	Manila	14.61	120.98	Yes	484169318	60.239	26.6544
GB0647	BYU21133	SRX3433832	B21GB0647	BOBO		PI608084	G. barbadense	Improved	Yes	Ivory Coast			7.62	-5.55	Yes	386278000	49.9008	22.08
GB0648	BYU21134	SRX3433818	B21GB0648	GRAND AKOUDSIN		PI608085	G. barbadense	Improved*	Yes	Ivory Coast			7.62	-5.55	Yes	480850904	60.9355	26.9626
GB0649	BYU21135	SRX3433819	B21GB0649	ISHAN NIGERIA		PI608086	G. barbadense	Improved	Yes	Ivory Coast			7.62	-5.55	Yes	455897958	57.1058	25.2681
GB0655	BYU21137	SRX3433821	B21GB0655	TANGUIS CNW 748-60		PI316394	G. barbadense	Improved*	Yes	Peru			-9.17	-74.36	Yes	458532022	57.5327	25.4569
GB0657	BYU21138	SRX3433814	B21GB0657	TANGUIS LM 1041-49		PI316397	G. barbadense	Improved	Yes	Peru			-9.17	-74.36	Yes	469683394	55.7642	24.6744
GB0660	BYU21139	SRX3433815	B21GB0660	TANGUIS ICA 757-60		PI316396	G. barbadense	Improved	Yes	Peru			-9.17	-74.36	Yes	474772708	58.7931	26.0147
GB0662	BYU21140	SRX3433816	B21GB0662	TANGUIS LMW 1736-60		PI316399	G. barbadense	Improved	Yes	Peru			-9.17	-74.36	Yes	467709948	56.5955	25.0423
GB0683	BYU21141	SRX3433817	B21GB0683	COASTLAND RN-45		PI608119	G. barbadense	Improved	Yes	United States			39.5	-98.99	Yes	406221624	47.9592	21.2209
GB0720	BYU21142	SRX3433812	B21GB0720	TANGUIS 45		PI608145	G. barbadense	Improved*	Yes	United States			39.5	-98.99	Yes	310365864	37.6201	16.646
GB0739	BYU21143	SRX3433813	B21GB0739	PALMYRA 27		PI407507	G. barbadense	Improved	Yes	Syria			35.02	38.52	Yes	416263042	50.099	22.1677
GB0740	BYU21144	SRX3433853	B21GB0740	PALMYRA 39		PI407508	G. barbadense	Improved	Yes	Syria			35.02	38.52	Yes	498407752	64.0447	28.3384
GB0785	BYU21146	SRX3433793	B21GB0785	7318-V		PI608177	G. barbadense	Improved	Yes	Russia	Saint Petersburg		60.24	29.65	Yes	381933070	44.9061	19.87
GB0790	BYU21147	SRX3433792	B21GB0790	ASHABAD 1615		PI608182	G. barbadense	Improved*	Yes	Russia	Saint Petersburg		60.24	29.65	Yes	317904600	37.3197	16.5131
GB0805	BYU21148	SRX3433795	B21GB0805	ASHABAD 11		PI608197	G. barbadense	Improved	Yes	Russia	Saint Petersburg		60.24	29.65	Yes	417413504	49.6674	21.9767
GB1027	BYU21151	SRX3433796	B21GB1027	AMERICAN PIMA		PI561925	G. barbadense	Improved*	Yes	United States	Arizona	Maricopa	33.06	-112.05	Yes	416216080	48.4133	21.4218
GB1031	BYU21152	SRX3433799	B21GB1031	P62		PI542773	G. barbadense	Improved	Yes	United States	Arizona	Tempe	33.43	-111.94	Yes	453302796	52.136	23.069
GB1069	BYU21155	SRX3433766	B21GB1069	RUSSIAN NO. 196		PI630062	G. barbadense	Improved*	Yes	Russia	Saint Petersburg		60.24	29.65	Yes	385348250	44.2517	19.5804
GB1084	BYU21156	SRX3433763	B21GB1084	L-2113 "ANGORSKII"		PI630076	G. barbadense	Improved	Yes	Russia	Saint Petersburg		60.24	29.65	Yes	396157348	46.4778	20.5654
GB1086	BYU21157	SRX3433764	B21GB1086	928-FUADI		PI630078	G. barbadense	Improved	Yes	Russia	Saint Petersburg		60.24	29.65	Yes	424352084	49.7348	22.0065
GB1329	BYU21158	SRX3433769	B21GB1329	E14		PI604456	G. barbadense	Improved	Yes	United States	Arizona	Maricopa	33.06	-112.05	Yes	392650508	45.9821	20.3461
GB1336	BYU21159	SRX3433770	B21GB1336	GIZA 75 (??)		PI630110	G. barbadense	Improved	Yes	Egypt			26.58	29.78	Yes	453890228	53.6023	23.7178
GB1383	BYU21160	SRX3433767	B21GB1383	TANGUIS SNAW 22		PI630151	G. barbadense	Improved	Yes	Peru	Lima		-11.79	-76.63	Yes	399332624	48.3851	21.4093
GB1384	BYU21161	SRX3433768	B21GB1384	TANGUIS CN 127-318		PI630152	G. barbadense	Improved	Yes	Peru	Lima		-11.79	-76.63	Yes	520266446	62.639	27.7164
GB1386	BYU21162	SRX3433771	B21GB1386	TANGUIS LMW 1-59		PI630154	G. barbadense	Improved*	Yes	Peru	Lima		-11.79	-76.63	Yes	442856248	56.0198	24.7875
GB1388	BYU21163	SRX3433772	B21GB1388	TANGUIS ICAW 274-59		PI630156	G. barbadense	Improved	Yes	Peru	Lima		-11.79	-76.63	Yes	444290520	53.9698	23.8804
GB1438	BYU21164	SRX3433739	B21GB1438	MENOUFI			G. barbadense	Improved	Yes	Egypt			26.58	29.78	Yes	433396790	52.4942	23.2275
GB1439	BYU21165	SRX3433738	B21GB1439	TADLA 2			G. barbadense	Improved	Yes	Morocco			31.84	-6.28	Yes	495146284	59.7424	26.4347
GB1444	BYU21166	SRX3433737	B21GB1444	GIZA 31			G. barbadense	Improved*	Yes	Egypt			26.58	29.78	Yes	536481918	66.2084	29.2958
GB1449	BYU21167	SRX3433736	B21GB1449	GIZA 59			G. barbadense	Improved	Yes	Egypt			26.58	29.78	Yes	469463738	57.7227	25.541
GB1459	BYU21168	SRX3433735	B21GB1459	CNH-67			G. barbadense	Improved*	Yes	Peru			-9.17	-74.36	Yes	437211140	51.9687	22.995
GB1462	BYU21169	SRX3433734	B21GB1462	PIMA DIREX			G. barbadense	Improved*	Yes	United States			39.5	-98.99	Yes	371797946	44.013	19.4748
GB1464	BYU21170	SRX3433733	B21GB1464	TANGUIS 84-65			G. barbadense	Improved	Yes	Peru			-9.17	-74.36	Yes	507882864	63.6182	28.1496
GB1465	BYU21171	SRX3433732	B21GB1465	LOCAL			G. barbadense	Improved	Yes	India			22.49	79.74	Yes	435679684	53.1772	23.5297
GB1468	BYU21172	SRX3433741	B21GB1468	LOCAL			G. barbadense	Improved*	Yes	India			22.49	79.74	Yes	403618808	49.3804	21.8497
GB1480	BYU21173	SRX3433740	B21GB1480	PIMA S-3 IMPROVED			G. barbadense	Improved	Yes	United States			39.5	-98.99	Yes	461185616	57.1363	25.2816
GB1482	BYU21174	SRX3433700	B21GB1482	PIMA PERUANO			G. barbadense	Improved*	Yes	Peru			-9.17	-74.36	Yes	537144480	68.1988	30.1764
GB1483	BYU21175	SRX3433701	B21GB1483	VPE-2			G. barbadense	Improved	Yes	Pakistan			29.36	68.8	Yes	491804584	59.901	26.5049
GB1512	BYU21176	SRX3433702	B21GB1512	PIMA S-4			G. barbadense	Improved	Yes	United States			39.5	-98.99	Yes	455729386	55.2968	24.4676
GB1513	BYU21177	SRX3433703	B21GB1513	BARACAT			G. barbadense	Improved	Yes	Sudan			15.98	29.95	Yes	443664124	55.2226	24.4348
GB-CL1	BYU24021	SRX3433704	B24GB-CL1	MUTANT:			G. barbadense	Mutant	Yes						Yes	338382148	41.7949	18.4933
GB-CL2	BYU24022	SRX3433705	B24GB-CL2	MUTANT:			G. barbadense	Mutant	Yes						Yes	453042274	56.2974	24.9104
GB-NB1	BYU24035	SRX3433870	B24GB-NB1	MUTANT: NULL BRANCH			G. barbadense	Mutant	Yes						Yes	431849670	54.8271	24.2598
MTEX434	BYU24023	SRX3433658	B24MTEX434	MUTANT: AV2AV2 (BARB)			G. barbadense	Mutant	Yes						Yes	431132232	52.3468	23.1623
MTEX435	BYU24024	SRX3433655	B24MTEX435	MUTANT: GVGV X PS6 F5 (BARB)			G. barbadense	Mutant	Yes						Yes	406386170	48.9649	21.6659
MTEX436	BYU24025	SRX3433656	B24MTEX436	MUTANT: RL3RL3 (BARB)			G. barbadense	Mutant	Yes						Yes	397718232	48.6413	21.5227
MTEX437	BYU24026	SRX3433653	B24MTEX437	MUTANT: R1R1T1T1LOLOLC1LC1 (BARB)			G. barbadense	Mutant	Yes						Yes	394917170	49.3579	21.8398
MTEX439	BYU24027	SRX3433654	B24MTEX439	MUTANT: LC1LC1 (BARB)			G. barbadense	Mutant	Yes						Yes	474160700	59.2801	26.2301
MTEX440	BYU24028	SRX3433651	B24MTEX440	MUTANT: L2OL2O (BARB)			G. barbadense	Mutant	Yes						Yes	422480194	53.9212	23.859
MTEX538	BYU24029	SRX3433665	B24MTEX538	MUTANT: CRCR X LOLOCRCR (BARB)			G. barbadense	Mutant*	Yes						Yes	304453416	39.2897	17.3848
MTEX539	BYU24030	SRX3433664	B24MTEX539	MUTANT: GL2GL3 (BARB)			G. barbadense	Mutant	Yes						Yes	369507050	46.0607	20.3808
MTEX540	BYU24031	SRX3433663	B24MTEX540	MUTANT: WR2WR2 (BARB)			G. barbadense	Mutant	Yes						Yes	400693480	50.4767	22.3348
MTEX633	BYU24032	SRX3433669	B24MTEX633	MUTANT: NE1NE1NE2NE2 (BARB)			G. barbadense	Mutant	Yes						Yes	375132148	47.8743	21.1833
MTEX634	BYU24033	SRX3433668	B24MTEX634	MUTANT: LL1LL1 (BARB)			G. barbadense	Mutant*	Yes						Yes	365240882	46.23	20.4558
MTEX637	BYU24034	SRX3433667	B24MTEX637	MUTANT: FGFG (BARB)			G. barbadense	Mutant	Yes				16.3176	-86.5379	Yes	431509252	54.5561	24.1399
GB0034	BYU22041	SRX3433806	B22GB0034			PI528305	G. barbadense	Wild*	Yes	Haiti	Cap Haitien		19.74	-72.19	Yes	446445822	55.0643	24.3647
GB0049	BYU22042	SRX3433807	B22GB0049			PI528319	G. barbadense	Wild	Yes	St. Lucia	Marquis Estate		13.9	-60.97	Yes	378979418	48.2058	21.33
GB0051	BYU22043	SRX3433800	B22GB0051			PI274513	G. barbadense	Wild	Yes	Guyana	Georgetown		6.81	-58.16	Yes	500234630	64.1717	28.3946
GB0052	BYU22044	SRX3433801	B22GB0052			PI274514	G. barbadense	Wild	Yes	Guyana	New Amsterdam		6.25	-57.52	Yes	410712740	50.5419	22.3637
GB0053	BYU22045	SRX3433829	B22GB0053			PI274515	G. barbadense	Wild	Yes	Guyana	Mara, Barbile		4.98	-59.09	Yes	392732988	50.7068	22.4366
GB0087	BYU22047	SRX3433827	B22GB0087			PI528333	G. barbadense	Wild*	Yes	Peru	Loreto	San Bernardino	-4.12	-74.43	Yes	557137318	71.769	31.7562
GB0091	BYU22048	SRX3433826	B22GB0091			PI185652	G. barbadense	Wild	Yes	Peru	Tacna	Tacna	-14.235	-51.9253	Yes	435153974	52.3872	23.1802
GB0095	BYU22050	SRX3433824	B22GB0095			PI528337	G. barbadense	Wild	Yes	Bolivia	Beni	Riberalta	-11.13	-66.13	Yes	359941504	46.0915	20.3945
GB0102	BYU22051	SRX3433822	B22GB0102			PI276359	G. barbadense	Wild	Yes	Bolivia	La Paz	Aten	-14.92	-68.37	Yes	445028842	53.4164	23.6356
GB0113	BYU22052	SRX3433831	B22GB0113			PI276147	G. barbadense	Wild*	Yes	Bolivia	Chuquisaca		-20.26	-63.7	Yes	454650078	56.1382	24.8399
GB0119	BYU22053	SRX3433830	B22GB0119			PI276152	G. barbadense	Wild*	Yes	Bolivia	Santa Cruz	San Javier	-16.28	-62.51	Yes	466747426	55.3896	24.5087
GB0128	BYU22054	SRX3433846	B22GB0128			PI528344	G. barbadense	Wild*	Yes	Argentina	Salta	Cachi	-25.12	-66.16	Yes	416948664	52.5128	23.2358
GB0136	BYU22055	SRX3433811	B22GB0136			PI528351	G. barbadense	Wild	Yes	Argentina	Formosa	Tucumancito	-24.09	-61.47	Yes	456136638	56.4322	24.97
GB0140	BYU22056	SRX3433848	B22GB0140			PI528355	G. barbadense	Wild	Yes	Argentina	Formosa		-34.75	-58.37	Yes	439487372	54.583	24.1518
GB0144	BYU22057	SRX3433849	B22GB0144			PI276482	G. barbadense	Wild	Yes	Argentina	Formosa	El Chorro	-23.19	-62.32	Yes	496855736	61.2505	27.102
GB0156	BYU22058	SRX3433850	B22GB0156			PI528360	G. barbadense	Wild	Yes	Argentina	Catamarca	Piedra Blanca	-28.4	-65.7	Yes	468841748	57.65	25.5089
GB0167	BYU22059	SRX3433851	B22GB0167			PI281654	G. barbadense	Wild*	Yes	Argentina	Corrientes	Itatí	-27.27	-58.24	Yes	475021462	57.865	25.604
GB0169	BYU22060	SRX3433852	B22GB0169			PI528369	G. barbadense	Wild	Yes	Argentina	Corrientes	Mburucuyá	-28.05	-58.23	Yes	393692468	47.8061	21.1532
GB0176	BYU22061	SRX3433709	B22GB0176			PI281675	G. barbadense	Wild*	Yes	Argentina	Corrientes	Concepción	-28.39	-57.9	Yes	416165032	50.3553	22.2811
GB0181	BYU22062	SRX3433854	B22GB0181			PI528373	G. barbadense	Wild*	Yes	Paraguay	Alto Paraguay		-20.62	-59.37	Yes	480103192	62.0761	27.4673
GB0183	BYU22063	SRX3433742	B22GB0183			PI276481	G. barbadense	Wild	Yes	Paraguay	Valle Aput		4.5709	-74.2973	Yes	341521800	41.2091	18.2341
GB0192	BYU22064	SRX3433778	B22GB0192			PI528374	G. barbadense	Wild	Yes	Brazil	Mato Grosso	Cuiaba	6.4238	-66.5897	Yes	404132304	48.7643	21.5771
GB0193	BYU22065	SRX3433777	B22GB0193			PI276477	G. barbadense	Wild	Yes	Brazil	Goias		-16.69	-49.26	Yes	429918534	53.8058	23.8079
GB0262	BYU22083	SRX3433694	B22GB0262			PI528120	G. barbadense	Wild	Yes	St. Lucia	Gros Isle		14.08	-60.95	Yes	405435224	47.7809	21.142
GB0264	BYU22084	SRX3433714	B22GB0264			PI528122	G. barbadense	Wild	Yes	St. Lucia			13.9	-60.97	Yes	413354168	52.9391	23.4244
GB0273	BYU22085	SRX3433713	B22GB0273			PI528131	G. barbadense	Wild	Yes	Dominican Republic	Puerto Plata		19.74	-70.8	Yes	354941056	43.0139	19.0327
GB0275	BYU22086	SRX3433712	B22GB0275			PI528133	G. barbadense	Wild	Yes	Haiti	Croix De Bouquets		18.59	-72.2	Yes	517176708	64.506	28.5425
GB0278	BYU22087	SRX3433711	B22GB0278			PI528136	G. barbadense	Wild	Yes	Cuba	Soledad		20.42	-75.46	Yes	426451076	52.8453	23.3829
GB0281	BYU22088	SRX3433718	B22GB0281			PI528139	G. barbadense	Wild	Yes	Bermuda Bwi	St. George		32.39	-64.68	Yes	475807122	59.5997	26.3716
GB0287-2	BYU22178	SRX3433706	B22GB0287-2			PI265165	G. barbadense	Wild	Yes	Belize			-9.19	-75.0152	Yes	311473646	41.1143	18.1922
GB0303	BYU22089	SRX3433717	B22GB0303			PI528151	G. barbadense	Wild	Yes	Ecuador	Guayas	Playas	-9.19	-75.0152	Yes	520580722	64.2678	28.4371
GB0307	BYU22090	SRX3433716	B22GB0307			PI528155	G. barbadense	Wild	Yes	Ecuador	Guayas	Guayaquil	-2.16	-79.93	Yes	438099060	57.7596	25.5574
GB0309	BYU22091	SRX3433715	B22GB0309			PI528157	G. barbadense	Wild	Yes	Ecuador	Guayas		-2.19	-79.91	Yes	420421910	51.2095	22.6591
GB0313	BYU22092	SRX3433720	B22GB0313			PI528161	G. barbadense	Wild	Yes	Ecuador	Guayas		-2.19	-79.91	Yes	486362862	58.9329	26.0765
GB0314	BYU22093	SRX3433719	B22GB0314			PI528162	G. barbadense	Wild*	Yes	Ecuador	Guayas		-2.19	-79.91	Yes	397347664	47.7647	21.1348
GB0320	BYU22094	SRX3433749	B22GB0320			PI528168	G. barbadense	Wild	Yes	Peru	Tumbes	Tumbes	-3.56	-80.43	Yes	477186660	57.5734	25.4749
GB0333	BYU22095	SRX3433750	B22GB0333			PI528181	G. barbadense	Wild*	Yes	Peru	Ilo valley		-17.58	-71.21	Yes	465225562	56.7111	25.0934
GB0335	BYU22096	SRX3433751	B22GB0335			PI528183	G. barbadense	Wild*	Yes	Peru	Arequipa	Mollendo	-17.02	-72.01	Yes	479338386	57.128	25.2779
GB0337	BYU22097	SRX3433752	B22GB0337			PI528185	G. barbadense	Wild*	Yes	Surinam	Nieuw Amsterdam		5.91	-55.07	Yes	455952044	56.7332	25.1032
GB0339	BYU22098	SRX3433745	B22GB0339			PI528187	G. barbadense	Wild	Yes	Surinam	Jodensavanna		5.42	-54.96	Yes	495714030	61.8266	27.3569
GB0348	BYU22099	SRX3433746	B22GB0348			PI528196	G. barbadense	Wild	Yes	Brazil	Espirito Santo	Bandeira	-20.31	-40.31	Yes	423073340	52.4546	23.21
GB0349	BYU22100	SRX3433747	B22GB0349			PI528197	G. barbadense	Wild	Yes	Brazil	Espirito Santo	Bandeira	-20.31	-40.31	Yes	432600710	53.7295	23.7741
GB0358	BYU22101	SRX3433748	B22GB0358			PI528206	G. barbadense	Wild	Yes	Peru	Cuzco		-13.19	-72.17	Yes	402852126	49.3929	21.8553
GB0359	BYU22102	SRX3433743	B22GB0359			PI528207	G. barbadense	Wild	Yes	Colombia	Valle	near Cali	-9.19	-75.0152	Yes	416286770	50.8571	22.5031
GB0361	BYU22103	SRX3433744	B22GB0361			PI528209	G. barbadense	Wild*	Yes	Colombia	Tolima		4.04	-75.25	Yes	418827466	55.3902	24.5089
GB0371	BYU22104	SRX3433723	B22GB0371			PI528218	G. barbadense	Wild	Yes	Colombia	Narino	Mercaderes	1.54	-77.85	Yes	428257406	50.8559	22.5026
GB0376	BYU22105	SRX3433695	B22GB0376			PI528223	G. barbadense	Wild	Yes	Brazil	Para	Belem	-1.45	-48.5	Yes	451807000	55.7363	24.6621
GB0377	BYU22106	SRX3433699	B22GB0377			PI528224	G. barbadense	Wild	Yes	Colombia	Caqueta	Florencia	1.61	-75.61	Yes	351328058	45.0471	19.9323
GB0382	BYU22107	SRX3433696	B22GB0382			PI528228	G. barbadense	Wild*	Yes	Venezuela	Orinoco		8.08	-63.52	Yes	401881712	49.3418	21.8327
GB0386	BYU22108	SRX3433844	B22GB0386			PI528231	G. barbadense	Wild*	Yes	Venezuela	Merida	Lake Maracaibo	10.6	-71.76	Yes	468717734	58.5667	25.9145
GB0394	BYU22109	SRX3433834	B22GB0394			PI528239	G. barbadense	Wild	Yes	Ecuador	Manabi	Bahia De Charaquez	-0.6	-80.43	Yes	423304904	53.8896	23.845
GB0414-2	BYU22179	SRX3433707	B22GB0414-2			PI528259	G. barbadense	Wild	Yes	Peru	Tumbes	Aguas Verdes	-14.235	-51.9253	Yes	324011486	42.3846	18.7543
GB0426	BYU22110	SRX3433710	B22GB0426			PI528271	G. barbadense	Wild	Yes	Brazil	Para	Belem	-1.45	-48.5	Yes	496953964	61.8919	27.3858
GB0427-2	BYU22180	SRX3433697	B22GB0427-2	TANGUIS CN (W) 748-60		PI528272	G. barbadense	Wild	Yes	Brazil	Pernambuco	Recife	-1.9575	-79.9193	Yes	341066532	44.6856	19.7724
GB0428	BYU22111	SRX3433708	B22GB0428			PI293312	G. barbadense	Wild	Yes	Colombia	Santander		6.7	-73.49	Yes	435798190	52.9225	23.4171
GB0429	BYU22112	SRX3433731	B22GB0429			PI293313	G. barbadense	Wild*	Yes	Colombia	Santander		6.7	-73.49	Yes	498051858	61.8867	27.3835
GB0430	BYU22113	SRX3433730	B22GB0430			PI528273	G. barbadense	Wild	Yes	Colombia	Putumayo		0.46	-75.86	Yes	392963272	50.489	22.3403
GB0434	BYU22114	SRX3433755	B22GB0434			PI528277	G. barbadense	Wild	Yes	Bolivia	Beni	Reyes	-14.3	-67.34	Yes	479056662	60.7929	26.8995
GB0440	BYU22115	SRX3433756	B22GB0440			PI528283	G. barbadense	Wild	Yes	Costa Rica	Limon	Limon	9.99	-83.03	Yes	453325644	56.8393	25.1501
GB0457	BYU22116	SRX3433753	B22GB0457			PI528293	G. barbadense	Wild	Yes	Tonga			-21.17	-175.19	Yes	453984350	56.3668	24.9411
GB0489	BYU22119	SRX3433760	B22GB0489			PI528005	G. barbadense	Wild*	Yes	French Guiana	Guiana		3.98	-53.19	Yes	537504928	65.873	29.1473
GB0517	BYU22120	SRX3433757	B22GB0517			PI528033	G. barbadense	Wild	Yes	France	Guadeloupe		16.51	-61.46	Yes	471244626	56.9463	25.1975
GB0524	BYU22121	SRX3433758	B22GB0524			PI528040	G. barbadense	Wild	Yes	Colombia	Cauca	Rio Mandiva, Santander	6.5	-72.62	Yes	381854900	49.3435	21.8334
GB0533	BYU22122	SRX3433761	B22GB0533			PI528049	G. barbadense	Wild	Yes	Colombia	Meta	Puerto Lopez	4.09	-72.96	Yes	466846134	60.4586	26.7516
GB0536	BYU22123	SRX3433762	B22GB0536			PI528052	G. barbadense	Wild	Yes	Colombia	Arauca	Saravena	6.95	-71.87	Yes	427315392	55.2137	24.4308
GB0542	BYU22124	SRX3433839	B22GB0542			PI528058	G. barbadense	Wild*	Yes	Peru	La Libertad	San Pedro De Loc	-7.43	-79.5	Yes	456879412	55.7788	24.6809
GB0569	BYU22125	SRX3433838	B22GB0569			PI528085	G. barbadense	Wild	Yes	Peru	Loreto	Iquitos	-3.73	-73.24	Yes	485220180	57.3158	25.361
GB0571	BYU22126	SRX3433837	B22GB0571			PI528087	G. barbadense	Wild*	Yes	Peru	Loreto	Iquitos, Manacamiri Village	-3.73	-73.24	Yes	408028834	49.8091	22.0394
GB0593	BYU22127	SRX3433836	B22GB0593			PI528109	G. barbadense	Wild*	Yes	France	Guadeloupe	Les Saintes Island	15.86	-61.6	Yes	377863070	46.4137	20.537
GB0594	BYU22128	SRX3433843	B22GB0594			PI528110	G. barbadense	Wild	Yes	Ecuador	Loja	Toma	-4.09	-79.66	Yes	436904220	51.6671	22.8616
GB0600	BYU22129	SRX3433842	B22GB0600			PI528116	G. barbadense	Wild*	Yes	Ecuador	Loja	Arenillas	-4.09	-79.66	Yes	442427646	53.59	23.7124
GB0618-2	BYU22181	SRX3433698	B22GB0618-2	AS-828		PI608061	G. barbadense	Wild	Yes	Ecuador	Guayas		-9.19	-75.0152	Yes	324122748	42.5668	18.8349
GB0623	BYU22130	SRX3433841	B22GB0623			PI608066	G. barbadense	Wild	Yes	Ecuador	Puerto Bazueriza		-0.9	-89.61	Yes	456416008	55.0996	24.3804
GB0631	BYU22131	SRX3433840	B22GB0631	CE-SP 131		PI608074	G. barbadense	Wild	Yes	Argentina	Catamarca	San Isidro	-28.46	-65.71	Yes	415056762	50.7634	22.4617
GB0636	BYU22132	SRX3433833	B22GB0636			PI608079	G. barbadense	Wild	Yes	Mexico	Michoacán	Jungapeo	19.46	-100.49	Yes	509406862	64.5957	28.5822
GB0651	BYU22136	SRX3433820	B22GB0651			PI608088	G. barbadense	Wild	Yes	Ivory Coast			-9.19	-75.0152	Yes	495351534	61.3571	27.1492
GB0776	BYU22145	SRX3433847	B22GB0776			PI608168	G. barbadense	Wild	Yes	Brazil	Amazonas	Manaus	-3.12	-60.01	Yes	370539744	46.0232	20.3643
GB0816	BYU22149	SRX3433794	B22GB0816			PI435245	G. barbadense	Wild	Yes	Peru	Piura				Yes	436769262	53.4321	23.6425
GB0864	BYU22150	SRX3433797	B22GB0864			PI608224	G. barbadense	Wild	Yes	Russia			61.76	99.88	Yes	456627806	57.7183	25.5391
GB1063	BYU22153	SRX3433798	B22GB1063	PARDO (FROM UC-8)		PI608352	G. barbadense	Wild	Yes	Peru	Loreto	Iquitos	-3.73	-73.24	Yes	372940632	46.136	20.4141
GB1067	BYU22154	SRX3433765	B22GB1067	COPA DE VINO (FROM UC-9)		PI608354	G. barbadense	Wild	Yes	Peru	Loreto	Iquitos	-3.73	-73.24	Yes	452203950	55.1954	24.4227
GB287	PL221017	SRX996765	P221GB0287	GB0287		PI265165	G. barbadense	Wild	Previous Data	Honduras			16.32	-86.54	Yes
GB362	PL221019	SRX996767	P221GB0362	GB0362		PI361153	G. barbadense	Wild	Previous Data	Brazil			-14.24	-51.93	Yes
GB369	PL221020	SRX996768	P221GB0369	GB0369		PI528216	G. barbadense	Wild	Previous Data	Colombia			4.57	-74.3	Yes
GB385	PL221021	SRX996769	P221GB0385	GB0385		PI528230	G. barbadense	Wild	Previous Data	Venezuela			6.42	-66.59	Yes
GB398	PL221022	SRX996770	P221GB0398	GB0398		PI528243	G. barbadense	Wild	Previous Data	Peru			-9.19	-75.02	Yes
GB411	PL221023	SRX996771	P221GB0411	GB0411		PI528256	G. barbadense	Wild	Previous Data	Peru			-9.19	-75.02	Yes
GB414	PL221024	SRX996772	P221GB0414	GB0414		PI528259	G. barbadense	Wild	Previous Data	Peru			-9.19	-75.02	Yes
GB427	PL221025	SRX996773	P221GB0427	GB0427		PI528272	G. barbadense	Wild	Previous Data	Brazil			-14.24	-51.93	Yes
GB618	PL221026	SRX996774	P221GB0618	GB0618		PI608061	G. barbadense	Wild	Previous Data	Ecuador	Guayas		-1.96	-79.92	Yes
GB67	PL221014	SRX996762	P221GB0067	GB0067		PI528325	G. barbadense	Wild	Previous Data	Peru					Yes
GB74	PL221015	SRX996763	P221GB0074	GB0074		PI528330	G. barbadense	Wild	Previous Data	Peru			-9.19	-75.02	Yes
GPS005	BYU22037	SRX3433684	B22GPS005				G. barbadense	Wild	Yes						Yes	409469538	53.383	23.6208
K101	BYU22038	SRX3433823	B22K101	GB-0095		PI528337	G. barbadense	Wild	Yes	Bolivia			-16.71	-64.66	Yes	332235768	43.3987	19.203
LB	BYU22039	SRX3433677	B22LB				G. barbadense	Wild	Yes	Chile					Yes	321338296	42.0158	18.5911
NC7018	BYU22040	SRX3433781	B22NC7018				G. barbadense	Wild	Yes						Yes	480327594	47.8456	21.1706
NCM-1	BYU22036	SRX3433809	B22NCM-1	G2223			G. barbadense	Wild*	Yes						Yes	311062286	38.6767	17.1136
NCM14-31	BYU22182	SRX3433780	B22NCM14-31	NCM14-31			G. barbadense	Wild	Yes						Yes	404035812	48.968	21.6673
OLG-02	BYU22015	SRX3433872	B22OLG-02				G. barbadense	Wild	Yes	Peru					Yes	380288564	50.1365	22.1843
OLG-03	BYU22016	SRX3433857	B22OLG-03				G. barbadense	Wild	Yes	Peru					Yes	472756036	61.2574	27.1051
OLG-04	BYU22017	SRX3433855	B22OLG-04				G. barbadense	Wild	Yes	Peru					Yes	342642924	45.1519	19.9787
OLG-05	BYU22018	SRX3433869	B22OLG-05				G. barbadense	Wild	Yes	Peru					Yes	390646372	50.2002	22.2125
OLG-06	BYU22019	SRX3433868	B22OLG-06				G. barbadense	Wild	Yes	Peru					Yes	335719400	43.9951	19.4669
OLG-08	BYU22020	SRX3433867	B22OLG-08				G. barbadense	Wild	Yes	Peru					Yes	376007530	48.5201	21.4691
OLG-10	BYU22007	SRX3433782	B22OLG-10				G. barbadense	Wild	Yes	Peru					Yes	446329728	58.3216	25.806
OLG-11	BYU22008	SRX3433783	B22OLG-11				G. barbadense	Wild	Yes	Peru					Yes	331264440	40.8912	18.0935
OLG-12	BYU22009	SRX3433784	B22OLG-12				G. barbadense	Wild	Yes	Peru					Yes	338048008	43.6141	19.2983
OLG-13	BYU22010	SRX3433785	B22OLG-13				G. barbadense	Wild	Yes	Peru					Yes	362585624	47.2243	20.8957
OLG-14	BYU22011	SRX3433786	B22OLG-14				G. barbadense	Wild	Yes	Peru					Yes	428158704	55.1718	24.4123
OLG-15	BYU22012	SRX3433787	B22OLG-15				G. barbadense	Wild	Yes	Peru					Yes	303504236	39.9881	17.6939
OLG-17	BYU22013	SRX3433788	B22OLG-17				G. barbadense	Wild	Yes	Peru					Yes	300468122	38.9009	17.2128
OLG-18	BYU22014	SRX3433873	B22OLG-18				G. barbadense	Wild	Yes	Peru			-16.2902	-63.5887	Yes	308891996	39.6653	17.551
SAMN04998819	PL224022	SAMN04998819	P224K101	G. BARBADENSE K101		PI528337	G. barbadense	Wild	Previous Data	Bolivia			-16.71	-64.66	Yes
SRR1580730	PL226102	SRS705655	P226Ashimouni	ASHIMOUNI			G. barbadense	Wild	Previous Data	Egypt					No
SRR1580738	PL226107	SRS705660	P226Karnak	KARNAK			G. barbadense	Wild	Previous Data	Egypt					No
SRR1580747	PL226112	SRS705665	P226Seabrook	SEABROOK		PI608348	G. barbadense	Wild	Previous Data	America					No
SRR1580748	PL226113	SRS705666	P226Yuma	YUMA		PI528379	G. barbadense	Wild	Previous Data	America					No
SRR1580769	PL226125	SRS705678	P226Yunnan 8040-2	YUNNAN 8040-2			G. barbadense	Wild	Previous Data	China					No
SRR1580795	PL226137	SRS705690	P226Tanguis	TANGUIS		PI203568	G. barbadense	Wild	Previous Data	Peru					No
SRS705661	PL226108	SRS705661	P226Menouf	MENOUFI			G. barbadense	Wild	Previous Data	Egypt					Yes
SRS705667	PL226114	SRS705667	P226Sudan changrongmian	SUDAN CHANGRONGMIAN			G. barbadense	Wild	Previous Data	Sudan					No
SRS705668	PL226115	SRS705668	P226Huadonghaidaomian	HUADONGHAIDAOMIAN			G. barbadense	Wild	Previous Data	China					No
SRS705669	PL226116	SRS705669	P226West of Andes	WEST OF ANDES			G. barbadense	Wild	Previous Data	Peru					No
SRS705691	PL226138	SRS705691	P226G. purpurascens	G. PURPURASCENS			G. barbadense	Wild	Previous Data	China					No
SRS705692	PL226139	SRS705692	P226Kaiyuanlianhemumian	KAIYUANLIANHEMUMIAN			G. barbadense	Wild	Previous Data	China					No
SRS705693	PL226140	SRS705693	P226Kaiyuanlihemumian	KAIYUANLIHEMUMIAN			G. barbadense	Wild	Previous Data	China					No
SRS705694	PL226141	SRS705694	P226Alabolihemumian	ALABOLIHEMUMIAN			G. barbadense	Wild	Previous Data	China					No
SRS705695	PL226142	SRS705695	P226Yuanmoulihemumian	YUANMOULIHEMUMIAN			G. barbadense	Wild	Previous Data	China					No
AD3-07	BYU30005	SRX3433647	B30AD3-07	AD3-07			G. tomentosum	Wild	Yes						Yes	458347076	57.8367	25.5915
AD3-14	BYU30001	SRX3433856	B30AD3-14	AD3-14			G. tomentosum	Wild	Yes						No	277699672	40.8689	18.0836
AD3-16	BYU30006	SRX3433678	B30AD3-16	AD3-16			G. tomentosum	Wild	Yes						Yes	428433276	52.0407	23.0269
AD3-23	BYU30002	SRX3433648	B30AD3-23	AD3-23			G. tomentosum	Wild	Yes						Yes	407527786	52.243	23.1164
AD3-25	BYU30003	SRX3433661	B30AD3-25	AD3-25			G. tomentosum	Wild	Yes						Yes	349618038	44.1966	19.556
AD3-26	BYU30004	SRX3433674	B30AD3-26	AD3-26			G. tomentosum	Wild	Yes						Yes	406049862	51.0042	22.5682
AD3	PL301029	SRX996777	P301AD3	G. TOMENTOSUM			G. tomentosum		Previous Data						Yes
SAMN04998800	PL304003	SAMN04998800	P304WT936	G. TOMUNTOSUM WT936			G. tomentosum		Previous Data						Yes
SRS705698	PL306145	SRS705698	P306G. tomentosum	G. TOMENTOSUM			G. tomentosum		Previous Data	Hawaii					No
AD4-10	BYU40001	SRX3433649	B40AD4-10	AD4-10			G. mustelinum	Wild	Yes						Yes	396864322	49.0627	21.7092
AD4-16	BYU40002	SRX3433650	B40AD4-16	AD4-16			G. mustelinum	Wild	Yes						Yes	414249330	53.0499	23.4734
AD4-PI	BYU40004	SRX3433810	B40AD4-PI	AD4-PI			G. mustelinum	Wild	Yes						Yes	484623568	63.8067	28.233
AD4-W	BYU40003	SRX3433721	B40AD4-W	AD4-W			G. mustelinum	Wild	Yes						Yes	397786758	49.6198	21.9557
AD4	PL401030	SRX996778	P401AD4	G. MUSTELINUM			G. mustelinum		Previous Data						Yes
SAMN04998799	PL404002	SAMN04998799	P404AD4-8	G. MUSTELINUM AD4-8			G. mustelinum		Previous Data						Yes
SRR1580808	PL406144	SRS705697	P406G. mustelinum	G. MUSTELINUM			G. mustelinum		Previous Data	Brazil					No
AD5-2	BYU50001	SRX3433804	B50AD5-2	AD5-2			G. darwinii	Wild	Yes						Yes	407285390	53.1071	23.4987
AD5-CB	BYU50002	SRX3433805	B50AD5-CB	AD5-CB			G. darwinii	Wild	Yes						Yes	503476968	58.7283	25.986
AD5-OP	BYU50004	SRX3433683	B50AD5-OP	AD5-OP			G. darwinii	Wild	Yes						No	312004312	45.4862	20.1266
AD5-PW	BYU50003	SRX3433802	B50AD5-PW	AD5-PW			G. darwinii	Wild	Yes						Yes	477411884	58.364	25.8248
AD5	PL501031	SRX996779	P501AD5	G. DARWINII			G. darwinii		Previous Data						Yes
SAMN04998798	PL504001	SAMN04998798	P504AD5-45	G. DARWINII AD5-45			G. darwinii		Previous Data						Yes
SRS705696	PL506143	SRS705696	P506G. darwinii	G. DARWINII			G. darwinii		Previous Data	Galapagos					No
F1_1	PL102010	-	P102F1-1	F1_1			F1		Previous Data	United States					No
A2D1	BYU80001	SRX3433790	B80A2D1	A2D1			ReSynthesis	n/a	Yes						Yes	306883040	43.1766	19.1047
A2D3	BYU80002	SRX3433791	B80A2D3	A2D3			ReSynthesis	n/a	Yes						Yes	314663698	39.4331	17.4483
SRS705699	PL006146	SRS705699	P006Thespesia	THESPESIA POPULNEOIDES (ROXB.) KOSTEL			Thespesia		Previous Data	China					No

## Sheet: Supplementary Note 3, Table 1 
Supplementary Note 3, Table 1. Numbers of SNPs identified between and within Gossypium species
	AD1-7	AD1-7-AT	AD1-7-DT	AD1-AD2	AD1	AD2	AD3	AD4	AD5	AD6	AD7
Accessions	1022	1022	1022	996	794	202	7	6	5	6	2
Intergenic region	47646395	31373806	16272589	30078512	20363508	23626656	4323996	14903979	13414935	12814292	907582
Upstream(2k)	2284077	1023954	1260123	1420094	934102	1199205	104759	684914	600275	620581	26888
5'UTR	123498	59219	64279	76035	57034	54499	5503	37207	32210	34331	1517
Synonymous	256503	115944	140559	159799	120614	115187	13745	79483	67554	74077	4141
Nonsynonymous	480025	219786	260239	292832	219974	211328	27529	143314	121681	134025	8250
Intron	1076206	503996	572210	664196	487823	494910	49180	329446	280768	296833	11521
3'UTR	218436	102305	116131	134408	100114	96310	8942	66466	57171	60754	2558
Downstream(2k)	1661997	761583	900414	1038808	709710	845305	85100	507844	438711	457103	21588
Total	53747137	34160593	19586544	33864684	22992879	26643400	4618754	16752653	15013305	14491996	984045

## Sheet: Supplementary Note 3, Table 5
Supplementary Note 3, Table 5. Replicate calculations of diversity using equivalent numbers of accessions.
Species	Replicates	Count	Max	Min	Total	Avergae	Avg	std_err
Gb	R1	2182	0.00715005	0	5.17001	0.00236939	0.00224855	9.43777e-05
Gb	R2	2182	0.00714681	0	4.81678	0.00220751
Gb	R3	2182	0.00712145	0	4.90717	0.00224893
Gb	R4	2182	0.00709784	0	4.56218	0.00209082
Gb	R5	2182	0.00700118	0	4.97362	0.00227939
Gb	R6	2182	0.00715574	0	5.09215	0.00233371
Gb	R7	2182	0.00714055	0	4.91732	0.00225358
Gb	R8	2182	0.00720246	0	4.56885	0.00209388
Gb	R9	2182	0.00726252	0	4.98788	0.00228592
Gb	R10	2182	0.00706359	0	5.06744	0.00232238
Gh	R1	2182	0.0043875	0	3.21808	0.00147483	0.00164775	0.00013175
Gh	R2	2182	0.00491993	0	3.74024	0.00171413
Gh	R3	2182	0.00479876	0	3.30717	0.00151566
Gh	R4	2182	0.00494699	0	3.79702	0.00174015
Gh	R5	2182	0.00444114	0	3.52128	0.00161379
Gh	R6	2182	0.00463851	0	3.43248	0.00157309
Gh	R7	2182	0.00498247	0	3.57896	0.00164022
Gh	R8	2182	0.00519029	0	3.91908	0.0017961
Gh	R9	2182	0.00521473	0	4.09972	0.00187888
Gh	R10	2182	0.00477849	0	3.33984	0.00153063

## Sheet: Supplementary Note 4,Table 1
Supplementary Note 4, Table 1. The list of 438 putative selective regions in G. hirsutum
Chromosome	Start	End	Genes Count	Overlap with metaQTLs (Jinfa Zhang)	Overlap with QTLs (Chao Shen, PBJ)
A01	100001	220000	23
A01	3800001	3940000	14		qGhWGP-A01
A01	11860001	11980000	8
A01	15800001	15940000	1	FQ1
A01	18860001	19020000	3	FQ1
A01	25620001	25780000	4
A01	27380001	27820000	14	FQ2
A01	28100001	28200000	7	FQ2
A01	28700001	28820000	3	FQ2
A01	33520001	33680000	4	FQ2
A01	33700001	33820000	3	FQ2
A01	34040001	34140000	1	FQ2
A01	51120001	51340000	1
A01	64020001	64160000	0
A01	73200001	73300000	0
A01	92320001	92480000	6
A01	93640001	93760000	8
A02	6760001	6880000	1
A02	16680001	16800000	1
A02	16920001	17040000	1
A02	17160001	17280000	1
A02	17320001	17420000	1
A02	17620001	17720000	2
A02	17760001	17960000	4
A02	60020001	60120000	2
A02	84220001	84500000	11
A02	84520001	84760000	6
A02	84880001	85080000	2
A02	85100001	85260000	4
A02	85660001	85760000	5
A02	88800001	88920000	4
A03	8300001	8420000	3
A03	8520001	8680000	5
A03	10420001	10540000	7
A03	13540001	13660000	3
A03	13800001	13980000	7
A03	82500001	82680000	4
A03	82800001	82900000	5
A03	88740001	88840000	2
A03	89720001	89960000	1
A03	90060001	90220000	0
A03	90400001	90600000	3
A03	90620001	90720000	3
A03	91000001	91100000	1
A03	91700001	91900000	1
A03	100060001	100160000	3
A04	60001	160000	12
A04	69400001	69600000	8
A05	7640001	7740000	7
A05	16020001	16240000	24		qGhFFSH-A05-1
A05	16260001	16400000	12		qGhFFSH-A05-1
A05	17260001	17420000	27
A05	17460001	17560000	3
A05	17920001	18060000	11
A05	28020001	28120000	6
A05	29440001	29580000	6
A05	39200001	39300000	7
A05	39300001	39420000	4
A05	40120001	40220000	1
A05	40500001	40700000	1
A05	44180001	44400000	1
A05	45760001	45880000	1
A05	47240001	47360000	4
A05	48220001	48400000	5
A05	52740001	52900000	3
A05	75300001	75460000	2
A05	90740001	90900000	4
A05	96480001	96720000	10		qGhFE-A05
A06	7820001	7940000	6
A06	15920001	16020000	4	LHQ1,SHQ1
A06	16180001	16440000	9	LHQ1,SHQ1
A06	38140001	38280000	0
A06	40460001	40660000	1
A06	41960001	42100000	2
A06	42920001	43040000	3
A06	43720001	43820000	0
A06	44240001	44440000	3
A06	44540001	44660000	0
A06	45100001	45220000	0
A06	45620001	45780000	7
A06	46600001	46700000	0
A06	47660001	47880000	0
A06	48480001	48640000	1
A06	49160001	49360000	0
A06	49420001	49560000	2
A06	51180001	51280000	3
A06	51300001	51460000	1
A06	51560001	51660000	0
A06	51960001	52200000	1
A06	52640001	52780000	2
A06	53040001	53200000	0
A06	53260001	53380000	0
A06	54580001	54700000	0
A06	55440001	55540000	0
A06	57700001	57800000	0
A06	57920001	58040000	0
A06	58280001	58480000	0
A06	58820001	58920000	0
A06	59480001	59680000	1
A06	60540001	60740000	0
A06	60800001	60960000	1
A06	63000001	63120000	1
A06	63320001	63500000	1
A06	64320001	64420000	1
A06	64460001	64580000	0
A06	64700001	64820000	0
A06	65360001	65460000	1
A06	65940001	66060000	0
A06	66480001	66640000	0
A06	67200001	67360000	0
A06	67720001	67820000	1
A06	67860001	67980000	1
A06	68780001	68880000	1
A06	69260001	69360000	1
A06	69580001	69900000	1
A06	70080001	70200000	1
A06	70380001	70480000	0
A06	70580001	70880000	0
A06	71320001	71440000	0
A06	73560001	73780000	0
A06	74080001	74200000	2
A07	40001	180000	17
A07	1520001	1620000	9
A07	5840001	6000000	10
A07	6440001	6540000	10
A07	38200001	38300000	0
A07	47540001	47840000	6
A07	48360001	48480000	0
A07	49580001	49680000	0
A07	62460001	62620000	2
A07	78740001	78900000	1
A08	100001	200000	14	FQ3
A08	11780001	11880000	8	FQ3
A08	12440001	12560000	4	FQ3
A08	12580001	12680000	3	FQ3
A08	12700001	12820000	2	FQ3
A08	13120001	13220000	1	FQ3
A08	92740001	92920000	8
A08	95880001	96100000	1
A08	96120001	96220000	0
A08	96240001	96340000	0
A08	98520001	98620000	2
A08	100100001	100240000	3
A08	100860001	101020000	7
A08	104660001	104760000	7
A08	123440001	123700000	25
A09	2380001	2520000	5
A09	12400001	12520000	0
A09	45940001	46080000	0
A09	65520001	65620000	6
A10	3740001	3880000	10
A10	4080001	4180000	13
A10	5340001	5440000	7
A10	7720001	7820000	6
A10	15420001	15560000	1		qGhFL-A10
A10	16780001	16880000	4
A10	20400001	20540000	11
A10	21360001	21480000	4
A10	33600001	33760000	0
A10	36680001	36780000	0
A10	38040001	38140000	0
A10	38480001	38600000	1
A10	39500001	39600000	0
A10	41500001	41680000	1
A10	41740001	41840000	0
A10	42060001	42160000	2
A10	42420001	42520000	0
A10	43200001	43380000	0
A10	43400001	43580000	0
A10	43700001	43860000	1
A10	44400001	44520000	2
A10	46140001	46320000	0
A10	47000001	47140000	0
A10	47160001	47280000	2
A10	47700001	47800000	0
A10	51260001	51360000	1
A10	52640001	52740000	0
A10	52760001	52860000	1
A10	53620001	53760000	0
A10	54260001	54360000	0
A10	54400001	54580000	0
A10	55440001	55680000	2
A10	55920001	56060000	2
A10	56180001	56280000	1
A10	56520001	56620000	1
A10	56660001	56840000	0
A10	57820001	57920000	0
A10	58400001	58600000	1
A10	58620001	58740000	1
A10	59260001	59620000	0
A10	59760001	59960000	0
A10	61140001	61260000	2
A10	61640001	61900000	0
A10	81360001	81480000	2
A10	97660001	97780000	6
A11	9920001	10060000	7
A11	10100001	10260000	12
A11	10280001	10460000	16
A11	12020001	12120000	10
A11	32180001	32340000	3
A11	42680001	42800000	0
A11	48760001	48880000	0
A11	49000001	49460000	1
A11	49680001	49800000	0
A11	51480001	51600000	0
A11	52080001	52180000	0
A11	52700001	52820000	2
A11	63300001	63480000	4
A11	70460001	70600000	0
A11	89240001	89380000	6		qGhPH-A11-2
A11	91440001	91660000	4
A11	92440001	92540000	1
A11	96420001	96580000	4
A11	102040001	102180000	10
A12	22940001	23080000	0
A12	28400001	28520000	4
A12	39680001	39780000	1
A12	40980001	41140000	0
A12	41160001	41260000	0
A12	64920001	65060000	0
A13	13320001	13500000	7
A13	13640001	13740000	3
A13	14260001	14420000	4
A13	16920001	17020000	0
A13	18680001	18840000	4
A13	18900001	19000000	0
A13	19440001	19600000	1
A13	21720001	21840000	4
A13	24420001	24520000	0
A13	28980001	29200000	4
A13	29460001	29620000	1
A13	29640001	29760000	3
A13	29860001	29980000	5
A13	32720001	32820000	2
A13	33560001	33660000	0
A13	34840001	34940000	0
A13	37440001	37540000	0
A13	39920001	40020000	1
A13	42040001	42140000	2
A13	43900001	44000000	0
A13	44560001	44700000	2
A13	46580001	46680000	2
A13	48200001	48300000	3
A13	48380001	48520000	3
A13	52360001	52480000	2
A13	79260001	79360000	3
A13	89080001	89200000	7
D01	7900001	8120000	3	LMQ1
D01	12180001	12320000	6	LMQ2,FQ6,FQ7
D01	12640001	12760000	1	LMQ2,FQ6,FQ7
D01	13000001	13100000	2	LMQ2,FQ6,FQ7
D01	14280001	14440000	5	LMQ2,FQ6,FQ7
D01	15920001	16020000	9	LMQ2,FQ6,FQ7
D01	18100001	18220000	4	LMQ2,FQ6,FQ7
D01	45100001	45240000	5
D01	49140001	49240000	2
D01	50260001	50500000	10
D01	50680001	50780000	1
D01	51100001	51240000	2
D01	51500001	51660000	4
D01	51680001	51840000	3
D01	52520001	52620000	2
D01	52680001	52880000	3
D01	52940001	53100000	8
D01	53380001	53480000	0
D01	54140001	54300000	5
D01	54380001	54540000	3
D01	57800001	58040000	10
D02	13640001	13780000	4
D02	63280001	63380000	4
D02	64680001	64880000	24
D02	67320001	67440000	10
D03	8220001	8340000	3	FQ8,FQ9
D03	8460001	8560000	7	FQ8,FQ9
D03	8580001	8920000	14	FQ8,FQ9
D03	11480001	11600000	2	FQ9
D03	15060001	15160000	1	FQ9	qGhFFSBN-D03-5
D03	20440001	20540000	1
D03	34080001	34240000	3
D03	34280001	34420000	3
D03	35120001	35260000	1
D03	35260001	35360000	4
D03	35520001	35620000	7
D03	36080001	36220000	4
D03	36840001	37000000	8
D03	37800001	37940000	1	FQ10	qGhFFSBN-D03-10,qGhFP-D03-2,qGhMV-D03-1,qGhWGP-D03-1
D03	40740001	40940000	8	FQ10	qGhMV-D03-2,qGhFFSBN-D03-11
D03	46220001	46460000	3
D03	52020001	52120000	10
D04	2840001	2980000	10	BNQ1,FBQ1
D04	3200001	3320000	7	BNQ1,FBQ1
D04	11200001	11360000	7	BNQ1,FBQ1
D04	11740001	12100000	13	BNQ1
D04	12180001	12380000	5	BNQ1
D04	12660001	12760000	2	BNQ1
D04	14300001	14420000	4	BNQ1
D04	14480001	14600000	4
D04	15260001	15420000	6
D04	33400001	33520000	4
D04	38980001	39080000	2
D04	40660001	40780000	4
D04	40800001	40980000	5
D04	41020001	41340000	17
D04	46080001	46200000	1
D04	47460001	47560000	6
D04	47600001	47700000	11
D04	47740001	48000000	16
D04	48220001	48460000	4
D04	48480001	48580000	0
D04	49220001	49340000	5
D05	2600001	2700000	15
D05	3020001	3120000	15
D05	9700001	10000000	30
D05	13580001	13720000	8
D05	15040001	15140000	19
D05	29780001	29960000	9	FQ11
D06	4320001	4440000	6	BW1,FQ13
D06	5060001	5340000	3	BW1,FQ13
D06	6640001	6780000	5	BW1,FQ13
D06	13900001	14100000	5	BW1,FQ13
D06	15040001	15140000	5	BW1,FQ13
D06	20100001	20200000	8
D06	25060001	25160000	5
D06	25500001	25640000	3
D06	25920001	26220000	11
D06	27060001	27300000	10
D06	43500001	43620000	0	FQ14
D07	120001	300000	15
D07	4680001	4860000	19
D07	10560001	10660000	6
D07	11220001	11400000	11
D07	22040001	22220000	6
D07	24420001	24540000	1
D07	25980001	26100000	5
D07	46660001	46820000	3
D07	48300001	48420000	4
D07	52120001	52220000	5
D07	54100001	54280000	10
D08	14540001	14640000	2
D08	38980001	39080000	5
D08	45380001	45480000	2
D08	48960001	49080000	2
D08	51940001	52120000	8
D08	54080001	54260000	10
D08	54280001	54600000	14
D08	55760001	55900000	4
D08	65840001	65960000	8
D08	66020001	66200000	9		qGhMV-D08
D08	69680001	69820000	27
D09	3860001	3960000	3
D09	5700001	5860000	4
D09	26680001	26840000	3
D09	26860001	26960000	2
D09	29600001	29700000	6
D09	31040001	31140000	5
D09	32540001	32760000	14
D09	46040001	46140000	13
D10	10640001	10800000	5
D10	13680001	13780000	4
D10	13860001	13960000	7
D10	14420001	14600000	8
D10	26660001	26860000	5
D10	27060001	27160000	2
D10	27340001	27440000	3
D10	27500001	27840000	9
D10	27940001	28480000	5
D10	28520001	28660000	5
D10	29080001	29280000	6
D10	30640001	30920000	3
D10	30940001	31120000	2
D10	31180001	31360000	3
D10	31380001	31880000	7
D10	31960001	32160000	2
D10	32200001	32340000	3
D10	35200001	35340000	3
D10	36260001	36360000	0
D10	37620001	37720000	0		qGhFE-D10-1
D10	40000001	40120000	0
D10	40960001	41080000	4
D10	41220001	41340000	2
D10	41820001	42160000	9
D10	45680001	45920000	6
D10	45940001	46040000	7
D10	46260001	46400000	6
D10	46680001	46840000	3
D10	46860001	47120000	3
D10	47180001	47660000	13
D10	49720001	49820000	3
D10	49840001	50160000	10
D10	52240001	52420000	5
D10	56460001	56560000	1
D10	56600001	56760000	3
D10	57420001	57520000	5
D10	60120001	60300000	5
D11	1940001	2040000	16
D11	7480001	7600000	12
D11	8520001	8620000	13
D11	8760001	8860000	10
D11	12140001	12240000	9
D11	16000001	16200000	10
D11	16700001	16800000	5
D11	22120001	22220000	7
D11	23260001	23480000	7
D11	25620001	25760000	2
D11	25780001	25880000	1
D11	25920001	26140000	0
D11	26180001	26340000	0
D11	26480001	26580000	5
D11	26620001	26900000	8
D11	31280001	31540000	5	FQ16
D11	32500001	32640000	3	FQ16
D11	32660001	32760000	0	FQ16
D11	32920001	33020000	2	FQ16
D11	62060001	62200000	9
D11	66400001	66660000	8
D11	71080001	71200000	13
D11	71480001	71660000	18
D12	1880001	1980000	10
D12	6520001	6620000	7
D12	6880001	7080000	12
D12	9920001	10060000	6
D12	34380001	34480000	3	FQ18
D12	39200001	39380000	15
D12	45640001	45740000	6
D12	50580001	50740000	15
D12	56160001	56340000	15
D12	59220001	59320000	10
D13	800001	920000	19
D13	940001	1040000	9
D13	12140001	12240000	3
D13	12320001	12440000	1
D13	12540001	12680000	3
D13	15180001	15320000	1
D13	42880001	42980000	2
D13	47260001	47380000	1
D13	48480001	48580000	2
D13	60740001	60840000	8		qGhPH-D13
D13	64500001	64660000	22

## Sheet: Supplementary Note 4,Table 2
Supplementary Note 4, Table 2. The expression profile of 362 putative selective genes of G. hirsutum that dominant expressed in ovule or fiber tissue
Gene	-3DPA_OvuleFiber	0DPA_OvuleFiber	1DPA_OvuleFiber	3DPA_OvuleFiber	5DPA_OvuleFiber	10DPA_Ovule	15DPA_Ovule	20DPA_Ovule	25DPA_Ovule	10DPA_Fiber	15DPA_Fiber	20DPA_Fiber	25DPA_Fiber	Root	Stem	Leaf	Anther	Sepal	Pental	Pistil	Filament	Torus	Bract
Gohir.A01G000800	0	0.58	0.11	5.01	16.37	0.1	0.07	3.07	0	37.72	0.3	0.51	0.13	4.74	0	13.96	0.08	0.18	0.03	0	0	0	0.34
Gohir.A01G000900	0	0.65	0.25	25.57	51.64	2.46	0.67	1.2	0	35.11	4.12	0.31	0.07	0	0	1	0.02	0	0	0	0	0.08	0
Gohir.A01G001200	4.25	7.7	3.18	4.07	3.47	2.64	2.17	0.97	1.17	3.05	1.28	1.17	2.15	1.73	1.72	0.77	0.82	0.89	0.71	1.9	0.61	1.46	1.07
Gohir.A01G001800	0.54	0.85	1.04	0	0.26	1.24	0.99	0	0	0.04	0.24	0.05	0	0	0	0.03	0	0	0	0	0	0.06	0
Gohir.A01G001900	18.64	8.41	14.17	0.2	0.09	0.07	0.08	0.38	0	0.15	0.17	0.12	1.79	0.39	1.56	0.04	2.87	0.01	0.36	0.17	0.4	0.01	0
Gohir.A01G038900	0.8	0.38	0.4	0.37	0.33	2.47	6.23	0.1	2.8	0.79	12.34	5.51	3.6	0.5	1.1	0.15	0.21	0.69	1	1.31	0.22	0.25	2.24
Gohir.A01G115300	9.76	26.73	22.34	6.15	9.14	1.6	2.26	10.65	12.86	0.52	0.01	0.05	0	0.17	1.92	14.34	0.25	7	0.31	2.19	1.01	11.13	4.13
Gohir.A01G119500	0.06	0.35	0.18	0.29	0.13	3.72	5.77	1.81	3.37	0.08	0.06	0.05	0.04	0.07	0.42	0.1	3.69	0.33	0.52	0.5	0.58	0.57	0.18
Gohir.A01G120700	0	0	0	0	0	0.22	0	0	52.96	0	0	0	0	0	0	2.85	0	19.01	18.35	0	5.62	0	0
Gohir.A01G120900	24.84	119.58	110.05	3.44	1.33	26.61	1.18	5.27	0	0.68	0.64	1.09	0	107.13	135.14	29.06	40.41	93.13	48.88	40.63	93.61	30.63	88.28
Gohir.A01G121000	2.15	0.65	0.79	2.85	2.11	1.47	0.51	0.41	0.25	3.33	1.36	0.25	0.19	0.67	0.32	0.05	0.7	0.22	0.38	0.03	0.26	0.2	0
Gohir.A01G121700	2.12	5.38	4.87	4.69	11.23	2.37	0.55	0.72	0.67	3.82	1.11	0.03	0	0.31	0.27	1.73	0.16	0.02	0.02	0.1	0.17	0.34	0.05
Gohir.A01G124100	34.29	33.1	25.95	1.73	2.3	7.94	10.76	8.66	1.44	0.95	1.26	0.11	0.06	1.28	2.23	0.92	0.49	2.05	0.14	1.24	0.7	7.51	1.69
Gohir.A01G124200	0.17	0.13	0.18	0.22	0.38	0.52	0.45	0.22	2.23	0.12	0.1	0.03	0.1	1.2	0.36	0.48	0	0.04	0.05	0.11	0.13	0.05	0
Gohir.A01G173900	0	0	0	0	0	0.04	0.06	1.65	5.05	0	0	0	0	0.01	0	0	0.01	0	0	0.15	0	0	0.02
Gohir.A01G174500	7.5	7.14	2.35	3.08	3.99	1.69	2.75	1.39	3.2	0.2	0.17	0.02	0	3.81	2.16	3.58	0.12	0.43	0.58	0.82	0.14	1.72	0
Gohir.A02G077000	0.1	0.16	0.15	0	0	0.09	0.43	0.78	2.4	0	0	0	0	0.98	0.11	0.04	0	0.14	0	0	0	0.03	0.02
Gohir.A02G077700	2.6	0.77	0.84	0.8	2.35	5.23	1.51	1	0	3.77	3.36	8.88	6.4	0.03	0.17	0.09	1.1	0.9	0.74	0.83	0.84	0.72	0.07
Gohir.A02G077800	6.34	2.34	3.53	2.94	4.14	4.72	3.44	1	1	4.73	5.08	12.73	16.59	0.05	0.46	0.35	3.36	2.17	2.11	0.98	3.04	1.13	0.57
Gohir.A02G140400	1.6	7.6	3.76	0	0	0.49	0.37	0.11	0	0	0	0.06	0	3.51	4.27	0.84	3.57	0.1	0.13	0.16	0.46	0.05	0
Gohir.A02G140800	1.5	0.92	1.22	3.88	5.22	11.52	23.92	1.22	6.17	7.71	23.89	45.8	35.04	3.82	6.51	2.67	14.61	4.15	24.64	4.86	29.17	1.59	5.35
Gohir.A02G141400	0.65	0.33	0.08	1.35	5.46	1.4	3.15	0.4	0	11.1	36.58	52.49	6.59	0	0	0.02	12.68	0.12	0	0	0.07	0	0
Gohir.A02G144300	32.9	42.71	19.62	17.66	15.68	7.05	4.94	4.56	3.9	2.08	1.19	0.49	0.94	4.05	3.36	1.48	0.36	0.46	0.6	1.16	1.03	2.29	0.33
Gohir.A03G045200	0.94	1.78	1.4	0.57	0.56	1.2	3.35	1.2	0.55	0.06	0.13	2.64	0.16	0.17	0.32	0.29	0.27	0.14	0.04	0.09	0.09	0.01	0.89
Gohir.A03G045300	5.84	3.38	2.43	35.23	34.22	10.19	11.31	15.47	19.96	75.24	34.85	10.31	10.06	5.73	6.85	9.23	0.56	0.59	1.28	2.45	1.1	3.58	0.9
Gohir.A03G050300	0.2	1.19	0.29	0.06	0.63	0.65	0.6	2.1	0.53	0.13	0.05	0.04	0.03	2.49	0.96	1.82	0.16	0	0.04	0.07	0.08	0.63	0
Gohir.A03G050700	0.1	0.86	0.22	0.35	0.56	2.42	1.42	0.12	0	2.02	10.2	0.46	0	1.31	0.42	0.02	0.17	0.14	0.06	0	0.09	0.01	0.15
Gohir.A03G059100	13.59	10.37	8.76	5.1	5.76	2.96	2.33	5.44	0.89	0.48	0.37	0.2	0.35	5.09	3.39	1.76	0.07	0.12	0.06	0.43	0.08	0.81	0.1
Gohir.A03G060400	0	0.05	0.07	0	0	0	0	0.15	5.74	0	0	0	4.84	5.93	2.58	0.24	0.12	0	0	0	0.04	0.32	1.18
Gohir.A03G132800	5.88	4.83	6.27	2.29	1.61	1.98	2.09	1.35	0	0.28	0.29	0.3	0.29	2.08	1.68	0.54	0.18	1.68	0.57	1.47	0.6	0.95	0.67
Gohir.A03G132900	3.73	1.28	1.27	1.28	1.54	2.01	1.06	1.5	0.78	0.83	0.53	0.19	0.04	0.68	0.57	0.2	0.11	0.54	0	0.84	0.16	0.47	0.55
Gohir.A03G155300	49.41	228.66	223.1	3.83	2.72	52.43	9.59	24.71	6.48	8.32	3.11	1.22	0.66	58.96	63.27	23.57	27.36	53.34	22.87	46.04	32.78	54.68	61.31
Gohir.A03G155500	7.36	9.24	4.65	3.2	4.25	1.88	1.33	1.32	1.89	0.34	0.16	0.04	0.06	2.48	2.58	1.24	0.07	0.11	0.06	0.23	0.04	0.9	0.08
Gohir.A04G001000	5.01	2.6	1.77	3.52	3.81	0.97	0.72	4.46	1.84	0.55	0.07	0.04	0	3.82	0.69	0.65	0.65	0.27	0.88	0.36	0.77	0.35	0.68
Gohir.A04G001500	0	0	0	0.2	0.78	0.11	0.25	0.67	1.79	0.06	0	0	0	4.04	0.32	0.07	0.38	0	0.89	0.37	0.16	0	0.45
Gohir.A04G001800	24.8	25.93	8.32	6.33	10.22	1.54	2.89	1.63	5.32	0.47	0	0	0.06	4.5	3.44	5.67	0.02	0	0	0.44	0.03	1.28	0
Gohir.A04G088000	6.33	7.25	9.72	54.11	35.33	5.57	4.44	1.4	3.71	13.57	4.3	1.16	1.76	6.62	4.54	4.46	0.14	2.98	0.33	1.95	0.8	5.46	1.01
Gohir.A05G163300	0	0.08	0	1.12	0.81	0.87	0.38	0.51	4.29	1.57	1.98	0.78	0.66	0.22	0.02	0.44	0	0.02	0.08	0	0	0.11	0
Gohir.A05G163400	37.24	28.47	15.61	35.62	32.37	7.66	9.02	14.27	11.32	7.77	1.33	0.03	0.2	5.82	6.53	9.9	0.41	2.4	2.27	2.79	0.26	3.02	2.27
Gohir.A05G164100	8.84	15.45	18.59	6.13	3.24	1.03	2.55	1.03	2.73	0.52	1.06	0.32	0.43	3	1.8	1.13	1.44	3.32	1.99	2.95	2.83	2.06	1.28
Gohir.A05G164200	1.09	10.99	25.56	15.93	3.65	6.02	8.62	2.46	34.98	18.17	4.28	6.82	1.4	15.65	5.93	3.07	15.72	26.54	15.01	6.89	24.62	12.6	7.64
Gohir.A05G164600	2.1	2.02	1.01	0.98	0.53	0.92	0.25	0.12	0	0.19	0.34	0.07	0.12	0.05	0.21	0	1.42	0.24	1.24	0.49	0.64	0.13	0.05
Gohir.A05G166000	87.32	23.25	46.12	3.37	0.92	0.31	0.17	0	0	0.16	0.47	0	1.54	1.44	0.69	0.15	0.42	0	0	0	0	0.71	0
Gohir.A05G166400	0.68	1.75	16.43	1.48	1.01	0	0.15	1.81	1.58	1.34	0.45	0.97	1.83	0.9	5.34	1.63	23.91	9.83	11.79	4.45	11.56	6.74	9.17
Gohir.A05G177900	7.76	4.69	3.18	4.87	5.97	4.42	3.17	6.16	1.89	1.35	0.57	0.11	0.26	3.29	1.98	0.99	0.61	0.79	0.31	2.82	0.22	1.03	0.53
Gohir.A05G178600	8.76	15.87	9.97	4.2	3.71	3.54	2.65	4.2	2.28	2.6	0.56	0.62	2.07	1.64	1.84	1.04	2.4	3.27	1.5	2.15	1.15	2.68	2.04
Gohir.A05G179300	1.34	0.44	0.13	0.51	0.7	0.03	1.05	0.05	4.17	0	0	0.03	0.12	0.31	0.69	0.77	0.26	0	0.22	0	0.58	0.09	0
Gohir.A05G179400	30.82	17.2	9.15	13.52	16.32	8.56	31.42	8.12	37.73	0.96	6.42	5.65	4.2	14.98	18.1	12.25	12.79	1.77	2.4	2.31	7.01	4.5	1.73
Gohir.A05G179800	17.52	64.43	61.27	12	8.26	8.96	3.74	3.86	1.67	5.73	4.37	4.43	2.82	5.23	3.08	2.47	1.24	0.95	0.78	1.88	3.03	4.21	1.2
Gohir.A05G180100	0.05	0.95	10.17	8.88	14.21	1.05	1.45	0.16	0	9.29	17.6	2.32	0.15	2.33	1.43	0.82	0.02	0	0.89	0	0.29	0.07	0.43
Gohir.A05G183800	0.35	0.17	0.48	1.31	8.77	0.59	0.98	233.29	470.13	0.09	0.04	0	0.07	0.09	0	0.44	0	0.1	0	0.15	0.37	0.05	0
Gohir.A05G183900	9.95	8.52	17.12	9.38	9.89	20.99	26.87	3.49	16.36	8.79	26.3	75.95	163.85	10.06	9.71	0.08	1.03	0.84	0.59	0.09	2.26	2.48	0.18
Gohir.A05G184200	0	0	0	0.16	0.02	0.24	16.23	0.37	8.8	0	1.82	0.34	0	1.25	2.51	0.02	0.38	0.09	0.97	0.13	4.59	1.49	0.06
Gohir.A05G255900	7.56	3.28	3.16	1.45	5.86	0.37	0.08	0.13	0	1.06	0.53	0.07	0	0.25	0.04	0.07	0	0.55	0	0.13	0.1	0.32	0.69
Gohir.A05G256000	60.91	16.47	20.52	6.24	4.67	13.62	18.68	2.05	3.81	18.54	21.42	13.93	6.65	3	2.32	1.46	0.66	0.97	0.36	3.3	1.07	0.51	2.41
Gohir.A05G297200	0.57	0.45	0.6	2.71	3.02	0.84	0.77	0.63	0.56	4.86	3.68	3.84	4.19	0.61	0.36	0.29	0.2	0.2	0.11	0.13	0.07	0.15	0.44
Gohir.A05G297300	1.61	1.93	3.72	1.7	0.75	1.26	0.76	0.13	8.66	0.89	0.65	0.62	4.5	0.19	1.68	0.92	1.05	1.48	1.1	1.72	2.29	3.22	2.7
Gohir.A05G298000	0	0.11	0.02	3.92	6.89	0.03	0	0.21	0	0.14	0	0	0	5.08	3.94	0.02	0	0	0	0	0.09	0.12	0
Gohir.A05G300300	1.7	0	0.77	0	0.45	1.89	3.41	0.62	0	0	0	0	0	1.8	0.24	0.28	0.65	0.35	0	0	0	0	0
Gohir.A05G308800	1.85	0.19	0.33	0.53	0.58	1.87	1.02	0.98	0.89	0.4	0.18	0.61	0.4	0.36	0.41	0.04	0.7	0.71	0.66	0.1	0.69	0.34	0.12
Gohir.A05G309900	0	0.06	0	0	0	0.01	0	21.94	0	0	0	0	0	14.07	1.41	1.71	0.05	0.15	0.04	0.04	0.02	1.2	0.44
Gohir.A05G313200	0.35	0.36	0.14	0	0.24	0.86	0.8	2.27	4.91	0.09	0.06	0.03	0	1.9	1.61	1.89	1.45	0.61	0.77	0.11	1.14	1.53	1.03
Gohir.A05G364700	11.81	13.75	6.76	2.55	3.7	6.04	7.17	18.43	15.24	0.62	0.38	0.38	2.18	2.59	1.79	0.85	0.23	0.48	0.28	1.4	0.47	1.59	0.52
Gohir.A05G364900	2.28	5.28	6.58	35.8	43.2	9.89	9.79	5.51	7.46	16.16	5.43	6.3	5.86	2.17	4.9	6.51	2.54	3.05	6.35	3.06	7.92	3.65	4.01
Gohir.A05G390000	0.17	0	0	0.54	0.09	1.33	0	0.1	0	0	0	0.09	0	0	0.1	0	0	0.16	0	0	0.14	0	0
Gohir.A05G390300	1.36	7.67	2.64	1.5	2.01	2.2	1.31	0.56	0	0.55	1.56	0.73	0.47	2.61	1.76	1.02	1.29	1.87	1.41	0.04	1.12	1.1	1.45
Gohir.A06G066200	1.21	1.83	0	0.56	0.86	0.3	0.51	0.53	6.1	0.63	0.66	0.96	0.4	0.5	0.43	0.15	0.62	0.5	0.44	0	0.79	0.4	0
Gohir.A06G067500	1.17	0.41	0.57	0.34	0.8	0.52	1.22	0.45	6.86	0.47	0.44	0.11	0	0.18	0.26	0.33	0.37	0.54	0.78	0.99	0.38	0.42	0.99
Gohir.A06G106200	1.1	0.25	0	0	0.07	0	0.03	0	0	0	0.03	0	0.16	0	0.14	0	0.11	0	0	0	0.24	0.06	0
Gohir.A06G107800	0.09	1.74	8.75	3.79	82.51	3.42	6.46	0.19	0	0.32	0.31	0.04	0	53.37	22.24	1.89	5.11	0.45	1.66	0	3.23	2.75	0.08
Gohir.A07G000300	1.16	2.14	2.38	1.04	0.98	1.57	0.34	0.8	0	0.29	0.52	0.09	0	0.45	0.98	0.78	0.92	0.51	0.55	0	0.49	0.59	0.84
Gohir.A07G000600	2.64	2.86	3.13	1.85	1.82	1.76	2.98	0.41	0	0.76	0.77	0.59	0.24	0.27	0.52	0.18	0.9	0.61	1.18	0	1.62	0.5	0.18
Gohir.A07G000700	8.91	44.13	13.72	0.62	1.45	4.34	2.35	1.56	1.6	0.5	0.46	0.14	0.25	3.42	6.47	24.3	29.95	8.7	6.96	17.88	3.1	6.84	16.39
Gohir.A07G001600	0.1	0.01	0	0.14	1.46	8.65	8.54	1.79	5.72	1.45	3.8	0.48	2.2	3.49	0.27	0.05	0.03	0.04	0.18	0.34	0.07	0.04	0.07
Gohir.A07G013100	0.3	0	0.15	0.23	0.43	0.41	0.69	0.38	0.17	3.11	7.34	39.81	30.19	1.81	3.5	0.5	1.6	3.46	1.61	2.58	1.58	1.51	5.28
Gohir.A07G013600	0.24	0.18	0.77	5.78	8.16	3.36	2.42	0.93	0.16	11.18	11.49	19.74	16.57	2.83	2.39	0.18	1.53	1.14	2.62	1.73	1.59	0.89	1.2
Gohir.A07G048100	0	0.17	0	0	0.11	0	1.14	0.24	7.91	0.21	0.45	0.16	1.81	0	0	0	5.85	0	0	0	0.11	0	0
Gohir.A07G048200	0.03	0	0	0.06	0.35	0.63	0.35	0.3	7.79	1.76	1.62	35.22	166.37	0	0	0	0.02	0	0	0	0	0	0
Gohir.A07G052000	8.12	8.59	11.14	3.43	2.74	4.88	3.38	1.49	0.65	2.5	1.81	0.37	0.61	2.51	1.87	0.89	0.83	2.33	0.54	2.78	1.14	1.83	0.27
Gohir.A07G159300	84.56	151.27	117.11	30.66	14.05	76.55	106.64	24.93	88.04	22.23	2.37	0.6	4.47	52.4	57.85	2.28	0.05	0	0	0	0.25	3.65	0
Gohir.A07G159400	81.67	54.15	28.11	8.52	18.49	21.06	44.06	9.74	53.52	3.23	6.56	0.32	2.87	5.85	7.9	10.64	9.73	6.42	3.58	1.07	4.24	3.29	0.27
Gohir.A08G001800	0	1.38	0.04	15.94	6.9	0.46	0.29	0.19	0.78	20.08	2.74	7.69	0.69	0.49	2.15	0.18	29.49	0.54	1.48	1.09	0.84	0.26	0
Gohir.A08G001900	0	0	0	0	0	0.03	0.3	0	0.28	0	0.35	1.94	1.71	0.67	0.64	0.02	0.68	0	0.07	0	0.05	0	0
Gohir.A08G002400	0.07	0.06	0.06	1.9	2.73	0.13	0.08	0.25	0	1.63	0.5	0.01	0	0.46	0.24	0.01	0.01	0.01	0.03	0	0	0.02	0.07
Gohir.A08G002600	0	0	0	0	0	1.27	0	0	0	0	0	0	0	1.35	0	1.29	0	0	0	0	0	0	0
Gohir.A08G002700	0	0	0	0	0	0	0	0	2.8	0	0	0	0	1.77	0.25	0	0.03	0	0	0	0.02	0	0.08
Gohir.A08G003000	0	0	0	0	0	0	0.34	0	0	0	0.04	0.01	1.92	0	0	0	0.13	0	0	0	0	0	0
Gohir.A08G067300	10.62	10.62	4.34	5.7	8.95	2.88	3.77	4.11	2.07	0.32	0.06	0	0	7.91	5.66	3.7	0	0.02	0.04	0.37	0.03	1.28	0.06
Gohir.A08G067600	0.62	7.38	6.53	2.21	12.07	0.67	0.21	0.35	0.65	1.17	0.14	0	2.11	0.57	0.4	0.34	0.03	0.02	0.09	0.05	0	0.45	0
Gohir.A08G070000	9.19	2.31	1.87	4.32	12.27	4.66	4.17	8.89	21.3	3.05	6.84	16.22	31.02	4.3	8.9	0.2	0.11	0.02	0.24	0.13	0.54	1.56	0.12
Gohir.A08G121600	7.56	5.33	4.18	3.79	7.09	5.2	5.76	3.28	2.07	4.46	3.49	13.52	14.24	3.05	4.36	0.53	1.73	3.14	9.34	0.24	11.82	0.69	0.08
Gohir.A08G121800	0.32	2.91	3.18	2.15	1.85	4.64	2.08	0.63	0.81	0.54	0.24	0.03	0	1.28	0.54	0.44	0.03	0.31	0.3	1.91	0	0.65	1.05
Gohir.A08G123700	2.79	0.72	0.94	0.71	0.64	1.37	1.17	0.57	0.83	0.7	0.69	0.27	0.88	0.46	0.2	0.02	0.02	0.09	0.05	0.85	0.09	0	0.04
Gohir.A08G130300	2.32	3.78	2.16	0.49	0.82	0.26	0.63	0.57	0.96	0.49	0.03	0.05	0	0.14	0.59	0.37	0.99	1.62	4.84	0.14	0.94	1.07	1.53
Gohir.A08G130400	0	0.03	0.06	0	0	15.52	16.6	4.82	1.57	0.15	0.02	0.05	0	1.89	0.33	1.49	0.14	0.52	0.28	0.14	1.58	1.03	1.76
Gohir.A08G132700	5.19	4.63	3.55	5.94	7.62	9.38	13.54	18.67	46.82	7.85	4.61	4	5.5	0.76	17.35	2.56	0.31	4.52	0.65	1.08	0.51	28.74	1.19
Gohir.A08G146200	0.01	0.04	0.19	0.03	0.06	1.64	0.24	0.03	0	0.04	0.08	0	0	0.67	0.39	0.16	0.03	0.14	0	0	0	0.57	0.01
Gohir.A08G252300	0.97	0.21	0.23	0.56	1.06	0.88	0.31	0.53	0.57	2.15	3.5	0.76	0.51	0.34	0.27	0.17	0.62	0.09	0	0.12	0	0.04	0.04
Gohir.A08G252900	0.43	0.13	1.01	2.55	0.9	0.13	0.05	0.04	0.61	1.53	0.22	0.05	0	0.74	0.02	0	0.01	0.05	0	0.04	0.05	0.12	0.08
Gohir.A08G253400	0.77	0.51	0.11	0.07	0.07	1.82	1.06	0.5	0	0.35	0.25	0.65	0.13	0.14	0.28	0.08	0.12	0	0.13	0.31	0.09	0.1	0.05
Gohir.A09G111800	0	0	0	0	0	0.2	0.73	0	0	0.85	1.64	0.79	0	0	0	0	0	0	0.1	0	0	0	0.26
Gohir.A10G040900	0	0	0	0	0	1.28	1.73	1.39	0.33	4.06	3.41	0.39	0.05	0	0	0	0.02	0	0	0	0.09	0	0
Gohir.A10G041300	0.03	0.01	0.04	0.14	0.22	1.65	3.15	0.62	0	0.2	0.05	0.02	0	1.58	0.46	0.24	0.4	0.23	0.19	0	0.14	3.9	0.16
Gohir.A10G043500	0.66	0.37	0.6	1.23	0.78	3.15	2.18	0.18	1.11	0.57	0.16	0.17	0.04	0	0.08	0.2	0.04	0.05	0.44	0	0.03	0.09	0
Gohir.A10G087300	184.41	164.23	139.16	36.96	50.86	11.71	30.03	12.35	16.15	1.4	0.27	0.05	1.17	58.02	22.07	117.61	0.72	0.31	0.07	8.71	0.47	9.83	2.18
Gohir.A10G099800	0.1	0.09	0.25	0.38	0.33	0	0.63	1.45	4.16	0.1	0	0	0	0.51	0.09	0.2	0	0.03	0.23	0.11	0	0	0
Gohir.A10G117500	22.2	14.25	7.94	5.7	10.58	19.5	18.91	10.24	4.41	1.8	1.19	0.29	0.47	6.59	3.06	1.41	1.71	3.26	3.19	3.33	3.35	9.44	2.5
Gohir.A10G123200	0.73	0.23	0.26	1.4	1.12	3.83	0	1.51	0	19.6	1.35	3.45	0	0.05	0.04	0.16	0	0.12	0	0.06	0	0	0
Gohir.A10G180900	0.84	1.12	1.07	0.4	0.33	0.94	0.94	3.45	5.36	0.13	0.05	0.04	0.05	0.72	0.47	1.66	0.11	0.02	0.1	0.36	0.09	0.65	0.14
Gohir.A11G100000	0.04	0	0	0	0.12	2.32	2.95	0.98	13.13	1.59	5.34	3.08	3.27	0.41	0.11	0.1	7.37	2.12	8	0.08	9.39	0.74	0.02
Gohir.A11G100200	16.25	44.27	54.08	8.47	2.98	3.81	2.84	0.59	3.18	1.29	1.93	0.88	0.83	3.2	2.63	2.49	1.71	2.25	2.2	2.02	1.58	4.33	1.73
Gohir.A11G100400	2.67	1.35	2.1	2.25	2.68	4.16	2.44	7.03	10.61	0.38	0.03	0	0	3.26	0.04	0.38	0.11	0.1	0.04	0	0	0.03	0
Gohir.A11G100500	0	0.02	0.06	0.08	0.03	5.23	61.71	2.68	1	0.42	2.93	27.03	4.58	7.11	13.61	0	0.24	0.16	0.5	0.12	5.07	0.15	0
Gohir.A11G101300	9.78	16.11	7.14	4.05	8.4	3.12	2.78	1.27	4.31	1.36	1.14	0.02	1.75	0.02	0.01	3.45	0.04	0.03	0.04	0	0.1	0.03	0
Gohir.A11G101500	31.87	32.41	12.46	8.68	13.72	2.74	4.3	21.56	31.83	0.63	0.4	0.01	0.45	0.25	0.13	14.38	0.06	0.16	0.02	1.22	0.05	0.97	0.02
Gohir.A11G102600	0.2	1.27	2.08	3.24	3.53	7.67	14.54	0.15	0	21.53	41.37	41.03	55.05	15.06	9.48	2.44	25.19	4.57	18.53	4.86	25.33	8.32	17.43
Gohir.A11G103500	17.04	28.76	13.46	9.45	7.56	2.98	10.13	7.98	99.26	3.68	1.7	0.41	0.31	5.39	6.04	19.05	1.04	7.71	3.19	7.72	0.8	18.29	21.29
Gohir.A11G113300	20.88	13.31	5.12	12	9.4	4.51	2.5	5.26	6.26	1.22	0.16	0.01	0.18	21.3	6.05	9.28	0.06	0.85	0.29	5.71	0.13	6.33	1.16
Gohir.A11G113400	0	0	0	0.15	0	0	0.22	0	0	3.39	0.47	0.26	0	0.41	3.75	1.75	0	0.64	0	0	0.09	3.17	0
Gohir.A11G193200	4.47	8.23	2.51	1.48	3.92	2.51	1.28	4.69	1.01	0.19	0.14	0.07	0.05	4.02	2.05	1.23	0.26	0.42	0.09	0.58	0.13	1.53	0.27
Gohir.A11G206000	0.48	0.31	0.66	1.35	1.09	0.32	0.05	0.37	1.04	0	0.13	0	0	0.28	0.29	0.14	0	0.15	0	0	0.07	0.2	0.31
Gohir.A11G206100	0.06	0.08	2.37	8.16	7.7	0.19	1.21	0.17	0	2.35	1.52	0.02	0	0.66	0.64	3.24	1.72	0.13	0.64	0.95	0.61	0.33	1.65
Gohir.A11G219000	0	0.18	0.08	0.04	1.86	0.68	1.25	1	2.53	4.46	5.59	5.17	30.45	0.07	0.2	0.95	0.11	0.72	0.06	0.73	0.04	0.55	1.9
Gohir.A11G219100	0.3	45.19	44.97	26.34	13.34	10.34	13.53	31.93	7.82	0.96	1.68	0.02	0.2	7.58	1.29	0.07	0.54	44.26	27.36	7.72	0.03	2.75	3.83
Gohir.A11G236700	0	0	0	0	0	0.06	0.54	0	4.32	0	0	0.11	0	6.43	0.95	0.44	11.92	0	5.66	0	7.89	0	0
Gohir.A11G264800	10.55	12.57	4.81	4.17	3.63	1.28	1.21	1.12	1.89	2.68	0.85	0.07	0.04	2.88	3.73	3	0	0.02	0.02	0.25	0.01	0.41	0.05
Gohir.A11G264900	7.81	7.26	3.69	4.21	5.01	1.91	1.89	3.15	0.75	0.36	0.51	0.57	0.6	2.86	2.46	1.63	0.25	1.36	0.73	0.24	0.23	0.63	0.2
Gohir.A12G074800	1.11	0.21	0.58	1.93	1.53	1.07	1.48	0.47	4.66	4.23	5.51	24.74	25.41	4.28	5.77	3.12	2.99	2.13	1	6.74	1.23	4.29	4.91
Gohir.A12G075000	0.96	1.2	1.23	0.83	0.52	0.61	2.7	0.13	0	0.33	0.6	0.52	1.01	0.25	0.75	0.03	0.22	0.08	0.31	0.62	0.33	0.17	0.54
Gohir.A13G061600	9.42	4.52	5.15	5.21	8.81	3.7	3.82	1.22	1.01	1.34	4.8	1.52	4.48	2.35	2.75	1.49	0.91	1.55	2.67	1.86	1.73	2.83	3.17
Gohir.A13G061800	5.94	2.88	4.29	11.82	10.77	15.45	10.44	4.69	0.77	56.62	40.3	30.01	2.37	4.77	4.86	2.11	0.15	1.07	0.8	5.43	0.24	3.26	2.89
Gohir.A13G064400	2.45	0.57	0.65	1.37	1.15	0.75	0.57	0.77	0.4	0.44	0.19	0.24	0.28	0.62	0.82	0.57	0	0.23	0	0.41	0.02	0.31	0.47
Gohir.A13G064500	2.77	1.35	1.94	4.29	2.34	2.25	2.32	0.94	1.71	3.95	5.37	5.06	11.02	6.62	1.62	0.28	1.56	2.02	2.59	5.41	8.64	2.86	1.73
Gohir.A13G079700	0	0	0	0	1.29	0.3	0.39	0.03	0	0	0	0.03	0	0.5	0.02	0	0	0	0	0	0	0	0
Gohir.A13G082900	1.86	6.16	5.38	12.04	6.65	4.84	2.17	0.62	0.38	1.77	0.56	0	0.39	0.87	0.54	0.4	1.38	16.48	0.59	2.49	0.19	28.57	0.68
Gohir.A13G087300	0	0	0	0	0	0.51	0	0.87	3.69	0	0.03	0.01	0	0	0	0	0.21	0	0	0	0	0	2.34
Gohir.A13G088700	16.96	32.88	29.38	8.12	6.62	5.33	6.72	3.19	2.93	4.67	5.31	2.1	0.8	6.57	7.53	3.71	4.39	7.31	4.83	3.57	5.11	5.98	4.78
Gohir.A13G093800	55.27	62.78	60.57	25.36	18.9	34.32	13.88	11.3	2.17	8.92	8.97	0.99	0.39	0.05	0.53	2.8	1.79	5.29	7.8	4.97	0.36	0.36	7.27
Gohir.A13G143900	3.5	7.32	8.91	18	14.43	22.23	24.16	3.74	0	29.5	25.12	8.7	0.79	16.94	11.73	6.47	2.79	5.09	4.47	0.58	2.84	9.96	7.67
Gohir.A13G144000	0.49	1.64	0.29	0	0.12	0.64	0.15	0.11	0	0.06	0.06	0.02	0	1.78	0.94	0.34	0.52	0.45	0.16	0.35	0.58	1.64	0.39
Gohir.D01G058700	295.42	259.54	164.9	114.37	106.04	2.58	3.91	23.49	19.61	0.41	0.95	0.05	0.6	15.26	7.01	5.65	16.19	5.14	13.26	0.69	68.83	21.93	2.64
Gohir.D01G080000	0.06	0.47	0.29	1.24	0.27	0.12	0.04	0	0	0.11	0.18	0.05	0	0.03	0	0	0	0	0	0	0	0	0
Gohir.D01G081700	0.77	1.91	1.04	0.06	0.14	0.19	0.21	0.04	2.26	0.09	0.04	0.08	0.12	0	0.1	1.36	0	0	0	0	0	0	0
Gohir.D01G093200	0.76	2.03	2.18	4.22	2.72	2.2	0.62	1.59	32.39	12.64	4.97	1.08	3.16	0.27	1.04	0.76	0.77	1.28	0.44	1.22	0.99	0.77	0.25
Gohir.D01G093300	0.04	0.12	7.14	0.35	0.62	1.24	1.05	0.51	0	18.16	10.22	1.53	0.89	5.35	0.2	0	0	0	0	0	0.38	0	0
Gohir.D01G093400	4.26	2.17	0.83	4.19	7.52	4.77	1.05	7.2	6.63	1.12	0.19	0.08	0.34	1.63	2.94	0.42	0	0	0	0.03	0	0.58	0.34
Gohir.D01G151100	2.45	0.73	2.38	1.05	1.58	0.58	0.23	0.16	0	0.28	0.04	0.15	0.07	2.61	0.37	0.01	2.49	1.05	1.53	0	1.88	1.08	0
Gohir.D01G152900	0.19	0.24	0.2	1.09	0.75	0.12	0.09	0.07	0	1.71	0.23	0.05	0	0	0	0.01	0	0.04	0	0	0.04	0	0
Gohir.D01G155000	0.38	0.45	0.66	20.45	25.37	7.57	6.6	1.74	0	64.62	36.42	2.36	0.17	3	4.18	9.32	0	2.4	0.39	1.2	0.39	0.44	3.49
Gohir.D01G155600	9.05	2.75	0	2.52	1.33	0.55	0	0	0	0	0	0.92	0	0	0	0	0.74	0	0	0	3.56	0	0
Gohir.D01G156000	5.02	9.25	8.33	1016.39	865.33	111.45	83.99	109.69	0.23	1172.8	357.06	59.56	14.57	0.14	4.65	182.42	2.08	38.79	15.19	54.4	9.02	3.66	82.85
Gohir.D01G159100	1.81	2.8	1.53	0.51	1.63	3.18	2.18	1.47	0.84	1.05	1.82	0.05	0.07	2.13	0.68	1.86	0.16	0	0.14	0.3	0.06	0.12	0
Gohir.D01G175500	0.22	0	0	0.09	0.02	1.64	0.85	10.95	34.18	0.07	0	0.03	0	0	0.02	0	0	0	0	0	0.02	0.09	0
Gohir.D02G175300	4.71	2.33	1.47	2.45	2.08	1.69	1.65	2.76	1.12	0.76	0.48	0.27	0.86	0.96	0.91	0.5	0.47	0.33	0.29	1.45	0.4	0.55	0.1
Gohir.D02G182200	0.86	8.07	35.27	53.73	24.45	1.1	2.91	5.96	58.07	16.06	17.54	8.62	11.14	1.58	1.33	11.95	6.15	12.07	24.45	12.27	14.5	8.22	34.22
Gohir.D02G182300	0.08	0.11	1.14	0.52	0.38	0.35	0.53	0.29	0	2.51	2.67	3.82	4.37	0.05	0.18	0	3.85	0	12.68	0.38	2.89	0.6	0.14
Gohir.D02G182500	33.48	73.15	95.91	15.41	6.04	2.19	0.45	0.95	0	2.08	0.79	0.1	0.29	1.91	6.45	16.66	23.31	5.88	4.86	6.88	0.85	1.68	4.33
Gohir.D02G182800	0.06	0.4	0.05	0.06	0.05	13.36	13.68	24.93	17.51	0.08	0	0.01	0	0.45	0.1	0.01	0.14	0.16	0.03	0.04	0.1	0.05	0
Gohir.D02G183100	9.88	8.48	2.56	5.09	7.6	3.34	2.07	1.89	2.61	0.41	0.12	0.32	0.08	3.44	3.3	2.51	0.12	0	0.71	0.62	0.08	1.86	0.05
Gohir.D02G183200	0	0	0	0	0	0.2	2.01	0	0	0	0.05	0.11	0	0	0.05	0	0	0	0	0	0	0	0
Gohir.D02G183300	161.45	261.7	208.1	26.2	4.42	3.15	4.31	5.33	65.18	1.74	5	0.38	0	3.52	1.14	0.51	13.41	1.56	0.32	0.54	1.05	0.76	0.51
Gohir.D02G183400	268.32	189.24	265.07	80.71	31.2	14.45	43.8	0.85	13.23	28.44	117.37	38.28	5.67	7.37	6.73	2.55	13.04	4.41	2.7	3.76	2.29	5.16	2.38
Gohir.D02G183500	249.77	105.22	157.72	45.68	17.96	51.45	24.12	1.18	0	22.4	47.84	5.91	0	0	1.61	3.34	9.35	0	0	0	0.61	0	0
Gohir.D02G183600	0.4	0.26	0.65	3.54	2.17	0.33	1.22	0.49	0	2.96	8.44	0.23	0	0	0.06	0	0.15	0	0	0	0	0	0.14
Gohir.D02G183700	195.2	58.52	85.05	24.96	3.32	7.61	4.8	0.27	6.15	11.41	10.96	1.05	0.26	0.58	0.32	2.13	13.35	1.07	1.61	1.86	1.17	1.48	0.99
Gohir.D02G183800	731.97	140.21	188.33	26.98	3.47	2.46	0.36	0.14	0	0.62	0.69	0	2.13	1.36	1.66	0.38	76.51	1.37	0.59	0.1	2.34	1.58	0.25
Gohir.D02G183900	10.5	16.73	127.16	2.28	0	0	0	0	0	0	0	0	0	0	1.99	0	8.62	0	0	0	0	0	0
Gohir.D02G184000	3.79	14.99	84.7	0.11	0.03	2.26	1.69	1.76	2.44	10.73	0.43	0.23	0	2.73	0.97	0.16	52.5	0.29	1.43	0	4.74	0.33	0.64
Gohir.D02G200300	5.14	0	0	17.73	80.2	300.39	656.35	42.04	1.77	3269.89	8881.51	2147.72	3072.25	0.5	0.23	2.04	3.07	0.28	0	0.92	0.69	0	0
Gohir.D02G200400	3.48	0.32	0.1	0.17	0.16	12.74	24.15	83.63	0	2.71	331.04	4670.03	1.7	8.17	0.25	0.89	2.1	0.11	0	0	1.76	0	0.03
Gohir.D02G200600	6.53	0.12	0	0.18	1.9	18.67	61.33	336.84	2697.2	8.94	1062.65	6864.38	29472.7	3.64	0.43	2.02	2.48	3.52	0.11	1.08	3.88	0.06	0.08
Gohir.D02G200700	0.97	0.05	0.03	0	0.21	0.97	0.98	94.39	887.31	0.59	12.6	517.08	2640.24	0.55	0	0.53	0.31	0.06	0.21	0	0.82	0	0
Gohir.D02G201100	1.64	0.39	0.26	0.18	0.5	0.28	0.27	0.12	0	0.04	0.07	0	0.05	0.22	0.05	0.01	0.01	0	0	0	0	0.01	0
Gohir.D03G051400	44.47	103.64	77.33	34.2	22.36	14.95	35.62	11.74	0	9.2	14.94	3.2	0	30.54	22.54	8.62	22.73	34.56	24.75	0.04	14.8	23.51	54.34
Gohir.D03G052800	4.47	2.58	3.39	0.67	0.34	0.91	1.76	0.55	6.27	0.27	0.05	0	0	0	0.16	0.82	0	0	0.48	0	0	0	0
Gohir.D03G052900	4.51	4.22	2.79	0.55	1.34	1.42	1.58	0.98	1.79	0	0	0	0	0	0	0.64	0	0	0.35	0	0	0	0
Gohir.D03G088900	63.03	60.21	65.53	176.18	137.73	165.02	104.51	71.06	83.73	155.21	123.29	344.08	25.55	79.7	68.9	70.89	1.26	39.5	6.44	20.41	4.79	111.52	15.71
Gohir.D03G093700	0	0	0	0	0	0.06	0	0.22	4.96	0	0	0	0	8.21	3.49	0.24	3.31	1.2	2.61	0.24	0.83	11.04	0
Gohir.D03G096300	24.3	4.35	6.73	4.7	4.7	15.21	17.4	60.41	43.76	0.91	1.45	3.29	28.02	27.12	21.71	29.39	0.05	0.12	0.45	5.23	0.29	9.9	0.2
Gohir.D03G096700	26.93	33.98	14.54	2.78	7.72	3.22	4.15	8.08	2.43	0.3	0.07	0	0.08	13.21	4.51	9.76	0.01	0.01	0.01	0.65	0.01	1.26	0.13
Gohir.D03G099300	0	0	0	0	0	0	0	0	0	0	0	0	2.87	0	0	0.09	0	0	0	0	0	0	0
Gohir.D03G107800	0	0.04	0	0	0.03	0.15	0.23	0.07	0	0.15	2.83	1.56	0.07	0.53	1.36	0.13	0.09	0.32	0.45	0	0.06	0.24	0
Gohir.D03G167700	0.75	0.25	0.12	5.32	5.05	1.32	2.55	0.35	0.2	6.53	7.09	4.19	8.79	3.56	1.43	0.24	0.72	0	0.41	0.27	2.59	0	0
Gohir.D03G168100	3.4	24.63	21.62	2.91	39.44	4.4	7.32	0.38	0	1.96	0.97	0.18	0.29	10.92	1.29	0	0.63	24.5	0.03	0	0.06	18.61	0.81
Gohir.D04G021800	0.06	0.13	0.13	0	0.02	0.4	0.36	220.37	283.07	0	0.04	0	0.17	0.08	5.58	19.79	4.33	7.67	2.25	53.7	0.22	4.51	7.72
Gohir.D04G021900	0.17	3.14	0.42	0	0.15	0	0	0	0	0.08	0	0.06	0	0	0.25	0.31	0.2	0.15	0.07	0	0.71	0.02	0.12
Gohir.D04G063900	3.57	2.38	2.26	0.09	0.97	0.44	0.32	0.2	0	1.77	0.64	0.15	0	2.8	0.74	0.03	0.03	4.38	0.58	0.12	0.81	3.19	0.71
Gohir.D04G064200	0.57	1.45	2.9	1.54	0.47	0.31	0.11	0	0	0.22	0.07	0.04	0	2.38	0.02	0.13	0	0.06	0	0.31	0	0	0.13
Gohir.D04G065000	4.56	2.42	2.7	17.29	10.73	4.27	2.93	2.67	2.75	28.72	5.97	1.48	2.95	3.15	1.35	0.82	3.69	2.7	2.64	3.39	1.54	1.1	2.12
Gohir.D04G065300	3.02	2.59	5.44	1.11	0.32	0.2	0.37	0.85	7.39	0.02	0.06	0.03	0	0.24	0.73	3.81	0.22	0.71	0	0.14	0.02	2.55	1.19
Gohir.D04G065500	48.69	48.85	55.36	21.48	15.4	0.99	1.64	3.24	1.9	1.42	0.78	0.54	0.71	4.49	2.57	5.16	0.38	0.92	0.74	0.48	0.89	1.72	0.44
Gohir.D04G065700	1.73	2.56	1.13	1.1	0.78	0.46	1.23	0.1	1.15	1.85	4.53	2.82	3.72	0	0.01	0.39	0.2	0	1.55	0.17	0	0	0.06
Gohir.D04G066600	3.1	22.69	18.38	1.05	1.86	1.05	1.14	0.12	0	0.63	0.43	0.2	0	15.97	17.13	2.52	2.32	2.73	3.86	7.5	3.66	11.7	2.82
Gohir.D04G071500	0.88	0.37	0.85	5.47	2.43	0.88	0.4	2.18	2.79	0.13	0.1	0.02	0	0.46	0.08	0.29	0.22	1.17	0.4	0.29	0.2	0.35	0.08
Gohir.D04G074300	0.24	1.07	0	0.42	0.36	0.33	0	0.19	0	0	0.23	0	0	0.17	0.12	0.71	0.33	0.34	0	0	0.33	0	0.31
Gohir.D04G074500	0.01	0	0	0	0	1.19	0.98	0	0	0.01	0	0.01	0.03	0.02	0.15	0.02	0.14	0.01	0.04	0.12	0.05	0.04	0.05
Gohir.D04G113300	15.41	29.2	65.13	24.31	11.39	14.34	11.76	1.42	6.02	3.89	3.14	2.3	3.1	9.86	5.75	2.37	47.37	25.41	93.89	6.55	46.5	11.79	20.98
Gohir.D04G115000	11.98	5.75	2.86	5.63	9.17	5.53	7.64	11.29	27.63	2.25	2.27	1.28	2.25	2.97	2.69	2.15	1.02	1.28	1.42	1.74	2.05	3.47	0.53
Gohir.D04G115200	0.28	0.61	0.85	0.14	0.46	0.22	0.41	0.06	1.18	1.18	2.4	1.3	1.87	0.48	0.21	0.04	0.38	0.23	0.09	0.57	0	0.27	1.34
Gohir.D04G133600	0	0	0.28	0	0	0.42	0.08	4.06	25.98	0	0	0	0	0.03	0.19	1.47	0.33	4.05	1.21	0.17	0.07	2.4	0.23
Gohir.D04G134500	4.35	7.07	6.8	29.27	29.83	3.66	4.34	2.88	1.69	17.58	3.76	0.24	0	0	0.16	6.63	0	0	0	0	0	0.6	0.08
Gohir.D04G134600	460.88	71.71	85.09	32.61	847.36	532.03	656.82	128.28	17.17	32.7	25.69	1.48	3.9	0.54	0.44	0.98	6.93	0.57	0.42	2.55	3.85	2.01	0.03
Gohir.D04G134800	2.94	6	6.51	14.51	20.37	27.21	15.26	5.31	9.24	228.9	120.4	53.67	23.93	6.22	7.16	2.03	3.68	4.01	3.07	4.02	5.53	7.7	3.82
Gohir.D04G135300	1.19	1.3	0.6	0.24	0.84	0.46	0.46	0.71	0	0.17	0.12	0.14	0.03	0.88	0.45	0.29	0.1	0.11	0.19	0.21	0.2	0.29	0.38
Gohir.D04G135500	0	0	0.02	0.07	0.1	0.07	0.15	0.04	0	0.65	1.14	0.43	0.08	0.22	0.17	0	1.55	0.07	0.02	0.05	0.18	0.03	0.03
Gohir.D04G135800	13.51	155.58	163.16	11.57	0.72	11.33	4.3	3.87	2.33	2.68	4.74	0.57	0.07	21.2	78.14	14.47	20.24	72.41	25.75	19.61	20.96	10.7	76.42
Gohir.D04G136200	0.05	0	0	0	0	1.25	0.64	0.08	0.44	0.07	0	0	0	0.27	0	0	4.84	0.11	0.07	0	0.46	0	0
Gohir.D04G137600	0	0	0	0	0	0.41	1.33	0.3	2.76	0.05	0	0	0	0.79	0.04	0.51	0.11	0	0.04	0	0.05	0.02	0
Gohir.D04G139900	0	0	0	0	0	0	0	1.13	3.9	0	0	0.22	0	0	0	0	0	0.97	0	0	0	0	0
Gohir.D05G029100	4.46	1.34	2.89	9.13	7.62	9.07	8.53	2.73	14.19	6.66	5.48	4.13	2.52	4.25	2.98	5.81	0.43	1.89	1.41	0.74	1.41	7.5	4.41
Gohir.D05G029200	2.22	5.65	6.14	0.81	0.68	2.75	2.66	32.45	11.61	3.79	7.39	1.57	1	9.5	9.6	0.78	0.33	0.95	0.56	2.14	0.27	2.48	0.66
Gohir.D05G030100	2.59	3.78	4.19	6.35	5.9	4.96	4.51	1.42	2.16	18.53	11.83	10.07	11.62	3.17	2.91	2.66	2.95	2.06	3.43	7.71	3.87	3.32	5.23
Gohir.D05G034800	18.14	14.14	9.76	33.12	42.33	2.17	3.43	26.02	11.18	5.42	2.44	0.25	0	1.72	0.8	3.76	0.06	0.09	0.25	0.11	0.01	1.49	0
Gohir.D05G035100	1.33	2.07	5.53	959.75	700.66	456.26	288.11	110.38	2.19	3837.17	2153.43	1030.76	801.99	0.49	0.53	34.45	0.89	0.15	0.11	0.47	0.19	0.43	0.52
Gohir.D05G035200	32.72	52.94	53.99	17.14	14.81	10.97	14.25	10.14	35.91	4.7	3.67	0.34	0.47	18.59	12.58	9.15	10.42	7.44	1.8	3.09	6.77	9.89	2.14
Gohir.D05G035500	3.44	9.79	10.15	1.48	4.04	0.03	0	0.28	0	0.03	0	0	0	2.14	1.29	0.06	0.43	0.05	0.02	0	0.91	0.67	0.21
Gohir.D05G035700	56.64	100.23	73.32	6.24	10.9	10.37	12.38	8.42	52.38	3.79	1.54	0.09	0.86	6.37	3.17	8.29	0.79	0.41	0	1	0.09	1.67	0.37
Gohir.D05G036000	0	0.08	0	0	0.01	0.81	4.19	0.12	0	0	0.14	0.43	0.32	0.1	0.37	0	0.07	0.1	0.02	0	0.91	0.08	0.22
Gohir.D05G036100	5.24	2.94	1.84	3.01	2.23	18.95	57.04	10.22	4.04	2.62	9	107.69	33.62	4.47	9.67	0.46	1.71	1.56	1.3	1.52	3.51	4.62	1.32
Gohir.D05G112100	0	0	0	0.43	0.62	0.02	0.04	0.05	1.07	0.47	0.26	0.05	0.6	0	0	0.02	0.05	0	0	0	0	0	0
Gohir.D05G112800	0.15	0	0	0	0	1.22	3.27	258.83	378.32	0	0	0	0	0.1	0.27	0	0	0	0	0	0.09	0	0
Gohir.D05G113100	0.27	0.1	0.06	0.12	3.02	0.3	0.05	0.13	0	0.01	0.01	0	0	0.33	0.13	0.08	0.01	0	0	0	0	0	0.01
Gohir.D05G113900	0.33	2.17	0.19	0.02	0.16	0.24	0.19	0.22	0	0.27	0.39	0.54	0.19	0.49	0.17	0.01	0.18	0.15	0.15	0	0.19	0.08	0.09
Gohir.D05G166300	0.05	0.02	0.25	5.03	3.35	0.41	0.64	0.14	2.93	4.66	3.14	4.13	4.18	0.43	0.11	0.18	0.01	0.06	0.11	0	0	0.02	0
Gohir.D05G166400	69.53	37.33	38.16	60.69	32.95	10.54	13.31	27.26	16.81	13.37	8	1.39	0.86	11.29	11.79	12.8	1.29	7.7	4.61	9.31	0.61	8.25	18.32
Gohir.D05G167100	4.14	35.67	188.71	93.81	20.26	17.04	28.44	5.79	44.79	41.82	14.88	20.75	6.73	14.97	9.84	16.9	48.76	27.55	42.58	9.81	34.32	8.01	8.2
Gohir.D05G167900	4.45	3.07	4.54	2.15	1.94	6.09	9.54	3.59	19.75	2.52	1.57	2.76	3.13	5.17	2.2	1.2	10.38	8.26	15.84	3.01	19.15	12.2	3.21
Gohir.D06G045600	0.42	0.13	0.43	0.36	0.41	0.45	0.13	0.46	2.65	0.06	0	0.06	0.09	0.33	0.03	0	0.29	0	0.16	0.22	0	0.18	0
Gohir.D06G077100	0.55	2.92	0.57	0.36	0.27	0.71	0.21	0.3	1.53	0.06	0.06	0.04	0	1.3	0.48	0.14	0.79	0.38	0.35	0.21	0.05	0.23	0.29
Gohir.D06G077300	5.85	7.9	2.85	0.79	1.61	0.58	1.54	1.16	0.87	0.19	0.13	0	0.38	2.84	1.28	2.95	0.85	0.39	1.49	2.01	1.61	0.83	1.13
Gohir.D06G077400	2.26	1.02	0.69	2.5	2.11	16.9	35.7	4.3	4.85	3.93	26	56.18	26.36	6.67	10.37	0.76	1.13	1.99	1.04	3.76	5.33	2.93	3.88
Gohir.D06G090100	5.08	3.64	3.88	15.34	12.29	10.09	9.52	0.99	0	7.24	6.33	3.19	0	4.23	2.99	0.21	1.31	1.39	2	0	1.82	5.37	0.03
Gohir.D06G105700	0.21	0.25	0.86	1.54	3.74	10.2	31.65	0.23	0.32	20.52	309.04	74.91	69.78	30.57	15.23	6.07	13.61	5.08	0.03	13.42	16.57	1.97	21.89
Gohir.D06G107900	0	0	0	0	0.08	0.12	0.51	0.04	1.96	0.27	1.1	4.11	1.92	0.06	0.05	0.33	0.26	0.1	0.09	0	0.1	0	0
Gohir.D07G001100	19.39	60.87	25.64	1.29	2.46	4.66	0.85	1.19	0.64	1.01	0.73	0.36	0.15	2.4	14.03	37.42	11.49	8.38	2.95	8.76	1.11	3.61	20.21
Gohir.D07G002000	0.04	0.14	0.22	0.02	0.18	10.27	5.98	0.69	0	0.6	1.21	0.14	0	15.56	3.65	0.22	0.19	0.8	1.84	0	0.16	0.03	0
Gohir.D07G041900	0.29	0.15	0	0.02	0.09	59.51	75.53	9.4	7.64	0.72	11.2	923.22	596.25	18.08	52.81	0.56	2.39	1.21	1.67	0.7	16.52	4.1	0.98
Gohir.D07G042400	0.03	0.08	0.1	0.4	0.29	0.39	0.23	0.38	0	0.15	0.31	1.34	2.17	0.18	0.45	0.24	0.41	0.2	0.82	0.14	1.92	0.5	0.15
Gohir.D07G042900	0	0	0	0	0	2.57	1.79	0	0	0	0	0	0	5.18	0	0	0	0	0	0	0	0	0
Gohir.D07G043400	16.07	16.93	13.99	18.79	23.15	9.02	20.34	9.07	7.09	4.69	2.54	0.87	0.06	15.15	8.49	7.9	0.43	2.38	1.28	0.28	1.56	3.34	1.02
Gohir.D07G043500	7.16	2.76	2.4	2.37	3.3	1.73	1.04	1.96	0.71	0.44	0.31	0.29	0.52	2.84	2.63	1.17	0.71	0.38	1.13	0.56	1.2	0.55	0.13
Gohir.D07G138200	0.38	3.62	4.77	0.36	0.5	0.15	0.57	0.06	0.17	0	0.05	0.03	0	0.27	0.39	0.25	0.38	1.23	0.28	0.18	0.36	0.69	2.47
Gohir.D07G138700	12.22	6.42	7.97	3.25	7.96	1.24	0.72	1.63	1.11	1.14	0.54	0.96	1.09	4.48	4.93	0.97	1.07	0.68	1.47	1.18	1.22	1.1	0.29
Gohir.D07G151800	8.38	0.53	0.45	0.3	4.6	403.11	79.28	19.83	81.18	1.95	0.86	0.17	11.37	0.59	1.98	9.59	0.17	0.02	0.51	12.13	2.39	0.32	1.74
Gohir.D07G201900	8.46	12.16	28.66	4.09	0.22	0.22	0.02	0.17	0.86	0.08	0.16	0.13	0	4.88	0.19	0.77	5.99	9.5	33.28	2.62	6.04	0.98	8.1
Gohir.D07G214100	172.55	201.2	148.58	74.22	78.31	32.81	39.81	70.57	93.55	4.44	1.12	11.49	4.72	44.66	16.34	160.28	0.15	4.12	0.74	25.09	0.7	7.3	22.06
Gohir.D08G119800	3.38	0	0	0	0	0	0	0	0	0	0.88	0.22	0	0	0	0	0	0	0	0	0	0	0
Gohir.D08G119900	4.1	0	0	0	0	0	0	0	0	0	0	0	0	0	0	0	0	0	0	0	0	0	0
Gohir.D08G120000	2.16	0	0	0.67	5.54	0	0	0.11	0	0	0	0.13	0	0	0.1	0	0	0	0	0	0	0	0
Gohir.D08G145000	1.68	25.06	90.01	84.85	46.81	59.26	5.52	6.44	1.49	6.47	7.51	6.56	0.74	4.03	2.18	0.58	0.91	176.85	12.11	7.55	7.93	11.33	0.84
Gohir.D08G156800	1.82	0	0.12	0	0.65	0	0	0.17	0	0	0.05	0	0	1.04	0	0	0	0.26	0	0.68	0	0	0
Gohir.D08G157200	14.04	4.48	11.56	4.98	4.26	0.94	4.15	2.15	0.49	0.08	0.02	0.02	0	0.17	0.33	2.4	0.33	0.09	0.2	0	0.65	0.24	0
Gohir.D08G166900	0	0	0	0	0	1.24	0.54	0	0	0	0	0	0	1.49	0	0	0	0.18	0	0	0	0	0
Gohir.D08G167100	0.03	0.05	0.17	0.28	0.01	1.03	0.2	0.01	0	0.06	0.01	0	0	0.96	0.29	0.19	0.01	0.38	0.1	0.13	0.05	0.56	0.03
Gohir.D08G167800	0	0	0	0	0	30.82	0	40.64	0	0	0	0	0	0	0	0	0	0	0	0	0	0	0
Gohir.D08G168100	2.96	0	0	0	0	0.06	0	0	7.12	0	0	0	0.44	0	0	0.05	0.05	0	0	2.07	0.11	0	0
Gohir.D08G173600	0.53	0.99	0.6	0.96	0.95	6.19	10.22	0.21	7.83	22.95	67.96	173.59	92.96	7.04	11.45	4.22	0.58	1.46	1.17	0.44	0.36	4.05	2.51
Gohir.D08G235400	3.23	13.9	21.85	1.77	0.83	0.63	0.69	0.06	6.75	1.52	1.45	1.22	5.8	0.91	0.9	1.89	6.07	2.01	2.7	1.26	4.01	2.4	2.74
Gohir.D08G271700	0.02	0	0	0	0	0.61	0.7	0.39	1.04	0	0.06	7.87	18.23	1.51	0.13	0	0.29	0.21	0.21	0	0.32	0.29	0.07
Gohir.D08G272000	0.04	0	0.06	1.62	2.45	0.7	0.79	0.15	0	2.33	3.47	3.13	1.86	0.28	0.26	0.04	0.01	0.1	0.02	0.02	0.03	0.04	0
Gohir.D08G272700	0.39	0.37	0.12	0.51	0.76	0.17	0.23	0.8	1.31	0.22	0.02	0	0.03	2.05	0.1	0.11	0.61	0.21	0.02	0.64	0.3	0.54	0.69
Gohir.D08G273200	1.35	2.56	0.84	0.4	0.86	0.66	1.04	0.42	0	0.14	0.39	0.45	0	0.54	0	0.87	0	0	1.37	0	0.25	0	0
Gohir.D08G273600	0.47	0	0	0	1.48	0	0	0	0	0	0	0	0	0	0	0	0.13	0	0	0	0	0	0
Gohir.D08G273800	2.24	0.91	0.95	0.12	0.47	1.46	4.01	1.49	14.75	1.67	1.69	0.62	1.14	2.51	2.37	1.34	2.28	6.93	2.69	7.95	2.84	7.05	11.67
Gohir.D08G274300	0.23	0.11	0	3.13	8.88	5.23	3.8	0.99	0	8.23	11.03	5.39	1.44	2.77	0.67	0.02	5.67	2.61	8.25	2.26	3.15	2.75	0.45
Gohir.D09G015100	1.97	27.61	79.84	35.16	31.36	78.73	87.98	5.92	159.7	99.06	52.58	15.92	21.72	0.53	6.05	0.16	22.99	43.5	27.87	0.38	14.15	25.06	2.8
Gohir.D09G015200	1.31	3.39	3.94	1.58	3.08	0.4	0.23	1.57	14.21	1.19	0.04	0	0	0.02	0	12.98	0.12	0.85	0.17	0.07	0	0.09	0.55
Gohir.D09G017800	0	0	0	0	0	0.1	0.19	0	0	0.01	0	0.1	1.29	0.28	0.01	0	0	0	0	0	0	0	0
Gohir.D09G017900	0	0.01	0	0.06	0.04	0.07	0.02	0	0	0.94	0.77	1	1.67	0.01	0.04	0.02	0.34	0	0.13	0	0.31	0.03	0
Gohir.D09G060000	0.3	0.43	0.33	0.29	0.32	3.57	10.09	0.65	0.56	0.33	1.49	7.95	4.51	2.09	0.58	0.59	1.62	2.08	1.57	0.43	1.2	1.75	1.51
Gohir.D09G072700	0	0.16	0	0	0.1	0.05	0	0	1.29	0	0	0	0	0.04	0.11	0	0	0	0	0	0	0	0
Gohir.D09G073000	2.71	45.41	57.86	0.3	0.55	13.86	10.73	4.88	2.35	0.69	1.44	0.42	0.18	7	3.7	18.15	12.16	11.4	11.13	13.31	6.67	9.04	161.1
Gohir.D09G168200	2.42	1	0.93	0.73	0.53	0.14	0.28	0.38	0.44	0	0.01	0	0	0.22	0.14	0.15	0	0	0	0.1	0	0.05	0
Gohir.D09G168700	7.38	5.52	13.25	2.7	1.36	16.16	10.65	1.97	4.63	3.99	50.82	194.04	36.3	1.02	6.89	4.79	2.59	4.82	6.5	1.34	13.82	3.32	1
Gohir.D09G168800	2.31	1.23	1.12	0.91	0.34	0.36	0.24	0.15	0	0.03	0.36	0.02	0.47	0.78	0.18	0	0.3	0.91	0.29	0.86	0.53	0.19	0.18
Gohir.D10G083200	10.23	3.31	4.51	3.46	5.9	20.27	9.04	3.06	0.98	7.81	3.39	0.05	0	0.1	0	0.19	0	0.02	0	0.07	0.03	0.34	0.05
Gohir.D10G097600	2.83	11.26	5.11	1.61	1.7	1.29	1.15	1.91	0	1.41	0.52	0.49	0	1.46	0.42	1.65	0.56	0.62	1.61	0	1.28	2.23	2.12
Gohir.D10G097700	1.15	4.46	3.19	0.69	0.75	1.6	0.13	2.07	0	0.63	0.06	0.16	0	0.23	0.41	0.68	0.3	0	0.25	0	0.11	0.21	0.45
Gohir.D10G098000	0	0	0	0	0	2.66	2.08	0	0	0.32	0.2	0.03	0	0.17	6.17	0.02	0.03	0	0.11	0	0	0	0
Gohir.D10G100600	1.03	1.09	1.52	5.62	9.22	2.69	2.89	0.54	3.9	16.46	8.93	1.68	2.94	3.13	2.23	1.36	0.48	1.31	2.19	1.62	2.15	1.22	1.24
Gohir.D10G100900	88.55	75.85	53.9	13.16	21.36	7.77	11.76	6.88	9.23	0.86	0.24	0.03	0.18	37.68	11.02	48.4	0.2	0.06	0.22	5.25	0.16	4.54	0.49
Gohir.D10G135500	5.24	3.21	1.38	2.85	3.86	2.68	1.48	2.76	0.26	0.35	0.2	0.22	0.2	2.85	1.78	0.83	0.29	0.28	0.28	0.71	0.2	0.77	0.72
Gohir.D10G136700	3.6	3.23	0.65	1.15	1.66	0.82	1.46	1.19	0.46	0.13	0.1	0.04	0.21	1.36	0.73	2.8	0.02	0	0	0.06	0.03	0.34	0.19
Gohir.D10G136900	1.92	1.06	1.11	9.58	9.62	6.39	2.48	1.93	1.35	19.91	6.53	0.89	2.44	2.09	1.8	1.32	1.44	1.72	1.49	2.84	0.25	2.12	3.23
Gohir.D10G137900	0.53	0.25	0.08	1.08	1.64	2.69	1.18	0.43	0.05	1.57	1.22	0.52	1.16	0.41	0.39	0.09	0.17	0.24	0.26	0.53	0.18	0.42	0.17
Gohir.D10G138800	0	4.19	0	12.21	0	0	9.44	4.95	0	12.81	15.17	8.15	0	0	20.52	0	4.06	0	0	0	0	0	21.84
Gohir.D10G139500	3.33	0.17	0.06	0.05	0.12	0.37	0.2	0.1	1.39	0.02	0	0	0.65	0.16	0.03	0.08	0.05	0	0	1.23	0.2	0	0
Gohir.D10G139600	1.32	0.47	0.69	1.17	0.71	0.53	0.98	1.43	6.97	0.16	0.58	0.34	1.27	0.43	0.68	0.16	0.23	0.78	0.13	3.98	0.83	0.08	0.62
Gohir.D10G142800	1.36	0.2	0.17	0.74	0.13	0.54	0	3.01	0	0.71	0	0.22	0	0	0.02	0.33	0	0	0	0	0	0	0
Gohir.D10G144800	4.78	1.36	5.67	10.22	2.11	0.61	0.75	0.63	3.68	1.74	1.17	0.45	0.08	0.87	0.9	1.83	1.92	1.21	9.91	1.81	1.76	0.75	2.06
Gohir.D10G144900	1.05	5.15	1.88	1.38	3.06	0.76	1.77	2.44	0.36	0.36	0.07	0.03	0	5.92	7.47	4.08	0.73	0.27	0.45	0	1.39	2.09	0.02
Gohir.D10G149200	0.34	0.32	0.53	0	1.86	0	0	0.51	0	0	0	0	0	0	0	0	0	0	0	0	0	0	0
Gohir.D10G153300	1.81	0.45	0.21	4.08	2.57	5.75	9.78	7.69	6.86	18.26	78.22	206.76	218.43	16.12	35.64	4.18	0.97	1.96	1.64	2.39	4.19	1.92	2.66
Gohir.D10G153400	2.69	1.59	1.04	3.12	1.28	1.44	2.08	2.59	2.57	1.52	10.87	15.26	18.82	4.34	3.32	1.71	5.63	2.85	4.38	5.55	7.31	1.57	2.32
Gohir.D10G154000	2.1	0	0	0	0.06	0	0	0	0	0	0	0	0	0.29	0	0	0	0.09	0	0	0	0.92	0
Gohir.D10G158700	0.04	0.37	0.14	0.23	0.22	0.91	0.83	0.74	6.8	0.15	0.51	0.08	0.29	0.01	0	0	8.99	0.27	7.64	0.4	6.72	1.71	0.05
Gohir.D10G159600	0.24	0.68	0.25	0.12	0.08	2	1.98	0.73	0.77	0.33	1.25	0.21	0	0.25	0.22	0	0.06	0.11	0.1	0.23	0.07	0.58	0
Gohir.D10G159700	0	0	0	0	0.08	0.19	1.34	0	0.36	0	0	0	0	0	0	0	0.16	0	0	0	0	0	0
Gohir.D10G160600	0	0.29	0	0	0	0.04	0.52	8.17	126.64	0	0	0	0	0	0	0	0.31	0	0.21	0	0.08	0	0
Gohir.D10G161000	0	1.19	0	0	0	0	0	0	0	0	0.22	0	0	0	0	0	0.17	0	0.51	0	0.12	0	0.54
Gohir.D10G162400	1.45	0.35	0	0	0	0	0	0	2.92	0	0	0	0.46	0	0	0	0	0	0	0.18	0	0	0
Gohir.D10G163300	0	0	0	0	0	0.3	1.64	0.3	16.99	0.25	5.18	0.65	1.07	0	0	0.03	0.9	0	0	0	0	0	0
Gohir.D10G170700	1.43	0.51	0.42	1.78	2	2.57	8.9	1.85	1.47	0.95	1.33	2.6	0.92	3	3.2	0.49	0.22	0.18	0.25	1.1	0.32	0.37	0.89
Gohir.D10G170800	0	0.04	0	0.14	0.18	0.17	0.36	0	1.25	0.07	0	0.03	0.1	0.3	0.33	0.84	0.19	0.22	0.1	0.47	0.23	1.22	0.45
Gohir.D10G170900	5.03	4.08	2.76	1.86	2.19	1.01	0.79	2.24	0.34	0.47	0.25	0.11	0.13	1.7	0.68	0.54	0.12	0.03	0.19	0.18	0.16	0.37	0
Gohir.D10G171100	28.48	21.86	12.5	6.7	9.71	104.15	10.45	19.53	0	6.21	1.6	0.72	0	24.74	38.31	33.83	11.64	19.51	7.14	10.35	2.72	7.18	12.19
Gohir.D10G171500	149.66	72.2	65.79	47.3	40.24	34.21	21.66	27.73	12.6	6.51	2.88	0.09	0.33	3.71	4.49	5.21	0.6	6.46	2.53	2.56	1.6	5.51	1.33
Gohir.D10G177700	0.66	0	0.02	0	0.32	82.97	265.83	7.1	22.48	1.98	13.89	2242.97	2538.41	39.65	140.81	1.26	3.35	1.38	5.35	2.04	40.55	10.64	3.21
Gohir.D11G022500	0	0	0	0	0	0	0	0	0	0.26	0.21	1.11	0	0.23	0.05	0	0.05	0.78	0	0.18	0.09	2.21	0.2
Gohir.D11G022700	1.55	1.99	4.39	3.82	1.82	2.05	4.68	0.66	7.8	3.37	5.16	1.9	2.59	0.81	0.55	1.4	0.06	0	0.04	0.34	0.15	1.12	1.25
Gohir.D11G023200	7.49	5.09	3.3	4.81	4.77	5.95	6.86	3.71	2.95	1.95	2.45	3.51	2.05	0.59	1.1	0.24	1.28	0.66	1.93	0	2.29	1.81	0
Gohir.D11G086500	13.73	15.46	9.63	4.21	4.67	6.99	5	31.41	17.62	1.23	0.98	0.39	0.17	0.46	1.23	4.25	0.21	2.5	1.04	3.57	0.48	1.73	2.05
Gohir.D11G099700	0.43	0.84	0.67	1.08	1.3	1.56	6.18	2.37	6.39	2.13	0.81	0.55	1.65	4.74	9.83	7.96	0.19	0	0.21	0	0.18	0.67	0.16
Gohir.D11G125200	1.35	2.33	1.67	3.54	3.26	1.42	3.61	1.37	8.59	4.69	3.59	2.1	3.93	2.3	2.47	0.97	0.93	0.74	2.41	1.12	1.13	1.31	0.16
Gohir.D11G125700	1.66	0	0.86	0	0	0.64	0.4	1.81	0	0	0	0.04	0	0	0.02	0.43	0	0.19	0	0	0.47	0.12	0
Gohir.D11G156000	0	0	0	0.09	0.03	0.19	0.24	0	0	0.84	2.45	2.12	2.55	0.06	0.25	0	0	0.11	0	0.09	0.08	0.01	0
Gohir.D11G194000	2.31	1.89	1.21	2.67	3.65	4.79	2.33	2.45	1.03	0.47	3.36	11.09	34.12	3.64	3.32	0.8	0.12	1.34	0.18	0.82	0.2	1.49	0.56
Gohir.D11G194100	0	1.1	0	0	0.31	0.09	0	0	0	0	0	0	0.57	0.58	0	0	0	0	0	0	0	0	0
Gohir.D11G194200	0.47	1.05	1.76	0.26	0.57	0.06	0.08	0.29	2.92	0.46	0	0	0.1	5.76	0.03	0	0	0.04	0.4	0	0	0	0
Gohir.D11G194300	5.79	3.62	12.56	3.88	1.59	1.03	0.45	0.29	0	5.81	2.63	0.97	1.09	1.18	0.09	0	0.06	1.37	0	0.12	0.12	1.89	0
Gohir.D11G200900	0.21	0.39	0.28	0.46	0.19	1.53	2.33	0.09	0	0.34	0.1	0	0.57	0	0	0.18	0	0.02	0	0.06	0.1	0.06	0
Gohir.D11G202800	3.15	0.32	0.92	0.55	0.13	0.37	0.12	1.21	0	0.22	0.06	0.05	0	0.2	0.07	0	0	0.19	0.3	1.22	0.05	0	0
Gohir.D11G215100	0.69	0.46	6.44	16.07	18.5	6.71	7.39	2.55	1.72	47.73	14.59	2.41	0	1.32	8.43	3.2	0	0.07	0.11	0	0.23	5.35	0.99
Gohir.D11G217600	0.17	0.41	0.14	0.12	0.39	0.41	0.55	0.07	2.43	0.96	0.67	0.24	1.33	0.79	0.35	0.03	0.16	0.44	0.01	0.29	0.2	0.4	0.16
Gohir.D11G217700	0	0.1	0	0	0	2.31	0.99	0.12	0	3.34	0.47	0.4	0	0.29	1.02	0.42	0	0.15	0	0	0	0.05	0
Gohir.D11G217800	14.89	34.78	40.56	8.56	8.62	12	10.37	38.55	75.38	2.38	0.73	0.09	0.53	1.51	1.83	13.92	5.52	7.61	1.75	6.35	3.16	11.6	6.51
Gohir.D11G278900	0.18	0.31	0	0	0.29	0.33	0.29	0.04	0	0.54	0.22	0.04	8.43	3.1	1.65	0.27	0.7	0.48	1.73	0.65	1.47	0.25	0.86
Gohir.D11G279300	0	0.09	0	0	0.05	0.06	0.09	0.03	6.1	0.09	0.93	11.99	27.86	0.64	0.38	0.23	0.11	2.05	0.82	1.47	3.39	41.45	8.95
Gohir.D11G304100	0	0	0	0.11	0.08	0.38	0.45	0.07	0	4.87	6.07	1.26	0	0	0.05	0.02	0.06	1.97	0.22	0.67	0.01	0.93	0.2
Gohir.D11G331100	43	35.42	28.73	11.27	9.52	1.35	2.06	5.15	2.07	0.41	0.09	0.04	0.05	5.05	3.22	7.09	0.19	0.04	0	1.02	0.05	0.8	0.17
Gohir.D12G016200	0.38	0.1	0.08	0.47	1.3	0.15	0.29	0.36	0	0.73	0.69	0.98	0.9	0.46	0.62	0.04	0.37	0.02	0.01	0.03	0	0.41	0
Gohir.D12G016300	9.53	9.58	6.02	5.48	4.34	1.7	2.07	2.44	1.37	2.01	1.78	0.73	0.62	2.38	1.2	0.65	0.62	0.85	1.29	0.88	2.1	1	0.58
Gohir.D12G045500	8	9.2	19.88	99.69	66.7	39.06	51.3	12.46	85.11	183.12	56.43	64.14	42.88	34.56	34.13	10.42	6.62	8.64	12.08	12.96	16.55	39.24	7.84
Gohir.D12G046000	0.12	0.05	0	1.56	2.3	0.33	0.76	0.19	0	1.98	3.24	3.8	1.47	1.34	2.23	0.16	0.14	0.25	0.5	0.07	0.26	0.27	0.62
Gohir.D12G046300	1.91	0.99	0.81	29.79	32.96	7.66	9.9	4.33	4.24	64.83	60.19	7.01	3	13.45	6.66	9.69	0.37	1.96	3.25	3.04	0.64	1.29	5.14
Gohir.D12G102100	2.32	2.4	4.32	3.82	3.91	0.18	0.16	0.95	1.8	1.51	0.22	0.45	0	0.75	0.22	0.5	0.12	0.11	0	0	0.21	0.05	0.59
Gohir.D12G102300	13.11	6.29	9.23	21.96	17.98	10.07	10.99	7.5	10.29	30.13	15.53	13.86	7.65	4.63	4.16	2.14	1.34	1.33	1.33	4.12	1.71	3.65	0.9
Gohir.D12G159900	0.33	0.67	3.18	2.29	0.47	1.06	2.65	262.81	398.49	11.85	4.97	3.53	0.52	362.73	89.07	151.44	8.53	21.49	6.13	13.1	32.99	22.33	22.33
Gohir.D12G160000	0	0	0	0.04	0.11	3.15	0.27	0.06	0.24	0.03	0.04	0.02	0	0.66	0.26	0.07	0.76	1.3	0.82	0.08	2.28	1.03	0.61
Gohir.D12G160400	0	0.04	0	0	0	0	0.05	0	2.68	0	0.19	0.17	0	0	0	0	0.28	0	1.1	0	0.08	0.17	0
Gohir.D12G160800	0	0.15	1.11	3.96	7.96	1.54	0.61	0.69	0	17.57	5.34	2.54	0.05	0.91	5.83	0.3	4.54	3.18	3.29	0	9.29	1.9	0.23
Gohir.D12G201000	14.01	94	55.57	122.4	90.19	22.43	43.48	10.51	27.65	446.32	45.21	106.7	12.54	7.9	24.92	21.33	152.84	14.06	12.72	48.4	13.73	34.58	10.19
Gohir.D12G201100	1.14	19.06	33.33	2.5	2.41	8.22	6.75	3.05	0.28	4.88	4.16	6.18	6.47	12.66	8.58	2.31	5.07	5.41	5.4	0.63	1.22	0.89	4.27
Gohir.D12G230500	7.14	4.89	4.64	4.39	6.14	3.51	3.09	6.23	0.86	1.3	0.59	0.17	0.38	1.28	1.99	1.53	0.02	1	0.06	0.8	0.16	1.48	0.55
Gohir.D13G008500	0.15	0.12	0.46	2.79	2.92	0.82	1.2	0.2	0.15	4.31	2.53	0.94	0.03	0.17	0.07	0.11	0.02	0.03	0	0	0.03	0.08	0
Gohir.D13G008700	11.32	7.67	5.25	4.17	6.36	1.92	2.77	4.73	4.66	0.4	0.08	0.02	0.13	7.03	17.37	6.36	0	0.31	0.04	0.67	0.06	2.98	0.65
Gohir.D13G010300	0	0	0	0	1.79	16.96	106.74	9.59	82.64	0.79	0	0.1	0	0	0.12	0	0	0	0	0	0	0	0
Gohir.D13G010400	0	0	0	0	0.19	9.36	10.7	2.33	0	0.21	0	0	0	0	0	0	0	0	0	0	0	0	0
Gohir.D13G010500	0	0.19	0	0.14	2.4	16.88	46.99	16.9	35.53	0.1	0.09	0	0	0	0.31	0	0	0	0	0.52	0	0	0
Gohir.D13G071900	0.21	0.26	0.47	0.06	0.41	0.82	0.52	4.01	4.96	0.39	0.25	0.33	2.21	0.02	0.3	0.06	0.42	0.36	0.69	0	0.2	0.33	0.45
Gohir.D13G072200	10.91	7.9	6	4.92	4.78	2.59	2.52	2.95	2.1	3.24	2.9	1.08	0.71	4.36	3.57	1.35	0.46	0.77	0.7	1.15	0.8	1.63	1.34
Gohir.D13G072800	11.61	4.77	8.81	11.23	13.7	35.7	24.82	8.8	20.42	14.18	9.92	1.95	7	13.51	10.88	1.77	30.79	1.05	1.26	4.8	13.5	4.25	2.77
Gohir.D13G135500	1.21	3.43	5.36	1.74	1.66	0.36	0.29	0.84	0	0.71	0.24	0.28	0	0.81	0.2	1.23	0.74	0.47	0.31	0	0.4	0.53	0.63
Gohir.D13G137800	0.11	0.01	0.28	0.09	0.03	0.05	0.5	49.41	74.35	0	0.16	0.04	0.26	175.77	11.73	10.08	0.21	1.34	0.15	3.48	6.35	5.89	3.15
Gohir.D13G203600	1.97	0	0	0	0	0	0.04	0	0	0	0	0	0.1	0	0	0.03	0	0	0	2.34	0	0	0.09
Gohir.D13G238600	3.88	26.44	48.5	0.64	0.22	3.48	0.1	0.89	0	0.31	0.25	0.74	0.05	13.74	3.06	4.78	2.75	12.1	7.44	14.99	13.01	6.92	22.28
Gohir.D13G238900	0.36	0.15	0.28	0.5	0.58	2.18	4.69	0.67	1.3	0.28	1.59	20.75	25.25	2.43	1.02	0.14	3.99	0.26	1.84	1.78	4.66	0.44	0.02
Gohir.D13G239700	0.1	0.37	0.09	14.37	18.3	28.01	14.98	8.81	4.21	206.66	114.48	144.48	74.97	6.12	31.26	0.49	46.35	13.58	11.17	7.93	21.27	41.2	1.68
Gohir.D13G239800	0.04	0.45	0.19	0.74	0.2	8.68	18.19	0.21	31.56	3.18	6.87	1.43	3.95	4.64	21.52	0.71	1.53	14.51	2.7	1.61	14.72	39.51	0.9
Gohir.D13G240100	0.64	11.73	3.51	0.45	1.06	3.16	3.42	1.92	11.51	0.5	0.16	0.06	0.32	17.52	0.44	0.28	1.97	1.31	1.56	0.99	1.1	5.08	0.32
Gohir.D13G240200	0.04	1.13	0.02	0.04	0.04	0.43	0.77	0.14	0	0	0	0	0	0.91	0	0	0.11	0	0.02	0	0	0.05	0
Gohir.D13G240300	0.52	11.73	3.51	0.45	1.06	2.66	2.67	1.92	0	0.39	0.09	0.03	0	15.38	0.36	0.03	0.91	1.01	1.56	0	0.55	4.76	0.1

## Sheet: Supplementary Note 4,Table 3
Supplementary Note 4, Table 3. The expression profile of 157 putative selective genes of G. hirsutum that have differently expressed levels between wild and domesticated cotton fiber tissue.
Gene	TX2094.10dpa.R1	TX2094.10dpa.R2	TX2094.10dpa.R3	Maxxa.10dpa.R1	Maxxa.10dpa.R2	Maxxa.10dpa.R3	Maxxa.10dpa.R4	TX2094.20dpa.R1	TX2094.20dpa.R2	TX2094.20dpa.R3	Maxxa.20dpa.R1	Maxxa.20dpa.R2	Maxxa.20dpa.R3
Gohir.A01G000800.1	55.0957	27.7044	34.3436	298.642	119.242	575.208	227.375	0.268877	0.163463	1.97256	1.01676	1.28458	0.865065
Gohir.A01G001000.1	2.03896	1.40474	2.25447	12.0161	6.74378	9.96792	12.296	1.38378	2.64399	0.828723	4.03674	1.88889	2.70305
Gohir.A01G002700.1	0.421443	0.261318	0.621316	1.29022	1.48288	0.818068	1.1137	2.12473	0.782488	0.556702	2.47222	2.73297	2.26769
Gohir.A01G038900.1	0	0	0	0.837306	1.53974	0.786515	4.07708	0	4.19143	1.11163	3.20877	1.44784	4.26566
Gohir.A01G039300.1	2.87616	2.05775	1.8347	8.00083	3.97015	7.3962	7.42062	2.09139	1.41817	2.69768	2.67677	0.988198	1.29398
Gohir.A01G076900.1	1.13308	3.31771	2.08807	0.650407	1.99341	0.203651	0.19194	16.2037	38.5692	14.6795	4.36192	2.24933	4.41801
Gohir.A02G077200.1	0.750029	0.193775	0.621977	22.3875	41.3669	21.4339	20.2014	0.818071	0.165782	0	16.7052	17.3086	15.134
Gohir.A02G140100.1	485.365	515.56	452.475	41.7015	27.0827	65.6501	62.4357	4.54705	2.19524	62.9329	3.84355	2.3732	3.33464
Gohir.A02G140600.1	1.53712	1.90621	1.18971	0.352934	0.649018	0.331525	0.468691	1.11771	1.01927	1.4057	0	0	0
Gohir.A02G162900.1	0.695751	0	0	0	0	0	0	1.3491	4.40849	0.706959	0	0	0
Gohir.A03G045100.1	2.22742	3.00245	1.71328	0.555904	1.12449	0.31331	0.393724	11.6897	10.3605	9.44684	1.49125	1.538	0.226565
Gohir.A03G059800.1	0.355675	0.490086	0.786536	3.26662	6.82051	2.62098	3.25352	1.03451	0.602726	0.451756	0.847608	0.235355	0.485387
Gohir.A03G060000.1	0.944233	1.21974	9.91831	0.542006	0	0	0.479851	6.86596	27.5494	4.3175	0.259638	0.234305	0.552251
Gohir.A03G060400.1	0	0	0	0	0	0	0	2.04518	19.6452	7.28769	0	0	0
Gohir.A03G122600.1	35.7277	57.5983	50.8284	28.1648	28.6621	18.4937	20.5774	15.5876	41.0647	17.7886	11.265	6.85605	7.24394
Gohir.A03G155300.1	25.6086	31.6105	41.6864	11.9776	14.0165	14.8309	11.3271	14.828	27.673	24.9369	4.43364	1.88284	1.66418
Gohir.A04G088000.1	14.0869	30.5925	22.3479	3.7501	12.7147	4.8436	8.92263	2.67216	2.16605	2.80054	1.12276	0.810568	0.955245
Gohir.A05G080300.1	0.385495	0.132794	0.3552	1.1064	1.76331	1.10858	0.848922	0.747497	0.0284025	0.0979263	0.848004	0.255088	1.12732
Gohir.A05G163800.1	7.64888	10.8258	10.2959	0.38179	5.26562	0.717262	0.84502	39.9003	29.9174	30.4126	1.64601	1.65045	3.30656
Gohir.A05G165800.1	6.05883	3.32042	4.26313	2.52936	3.87608	2.17794	2.70582	14.1515	28.5698	10.9137	8.27957	3.28027	1.8255
Gohir.A05G165900.1	49.372	39.638	22.4783	99.22	190.492	94.3893	120.108	22.5744	10.0053	32.0542	73.3596	96.917	136.239
Gohir.A05G179200.1	7.44098	6.0565	9.90206	22.8304	54.0083	14.2733	16.5312	26.814	12.8375	11.4416	15.2097	12.9413	21.0282
Gohir.A05G184000.1	7.0078	5.92532	7.27888	2.68173	1.12079	0.916022	3.02171	5.86777	10.8897	3.88402	2.80284	2.74014	3.97443
Gohir.A05G184200.1	0	0.17238	0	0	0	0	0.169537	15.7679	27.6521	25.9322	7.88907	2.15235	2.53652
Gohir.A05G184400.1	1.32193	0.910743	2.92329	0.674496	0.310087	0	2.68716	9.61234	16.3627	12.3129	2.58484	0.728948	0.687246
Gohir.A05G184600.1	1.84241	1.52319	1.83342	1.37484	0.972397	0.993421	1.40444	1.47367	1.30315	1.96569	0	0	0.215513
Gohir.A05G298100.1	1.41477	2.55861	1.36877	9.33918	6.5336	7.62841	7.90871	0.771559	1.64174	0.539086	4.08474	2.45746	3.10295
Gohir.A05G309900.1	1.01103	0.626898	0.558947	0	0	0	0	0.441102	0.759808	1.38688	0	0	0
Gohir.A05G313300.1	0	0	0.122827	0.255062	0.234519	0.23959	0	2.26173	0.245539	0.677255	0	0	0
Gohir.A05G364600.1	2.20321	9.41101	6.82101	2.19211	1.24035	1.42556	2.83645	2.7769	3.57122	4.47741	5.16968	2.62421	2.23355
Gohir.A06G109400.1	3.29235	3.5055	2.86814	0	0.210625	0	0.202805	3.04693	1.76417	3.04126	0.329202	0.297081	0.116702
Gohir.A06G118300.1	15.5821	19.5348	22.7367	24.0473	13.7517	24.9301	24.2753	22.661	25.8596	30.3685	47.6229	34.6092	49.9
Gohir.A06G118600.1	8.00301	7.77824	7.90079	9.51587	9.65459	7.08927	7.06893	7.48204	7.87599	9.29364	17.6049	19.3861	17.1626
Gohir.A07G001600.1	4.30024	2.96266	2.11322	0.731382	0.336238	1.88929	1.4569	25.4785	5.13974	9.71004	2.27731	1.58085	0.186302
Gohir.A07G013200.1	0	0	0	0.572686	7.37187	1.07589	3.80259	0.72546	0	0	1.64601	0.990269	2.91755
Gohir.A07G013600.1	31.9127	28.3752	34.522	41.9897	17.6087	36.2395	29.7677	10.799	15.0084	16.6345	26.0215	35.6523	34.0975
Gohir.A07G048000.1	7.7075	7.2242	6.34206	4.11557	3.97331	3.09274	4.19015	8.21122	3.68458	5.32736	2.26721	1.95704	1.04834
Gohir.A07G048200.1	0.190892	0.789091	0.211068	1.7532	1.0075	0	1.35813	63.5733	114.345	49.7526	5.45896	5.68422	20.9895
Gohir.A07G169400.1	0.589707	0.710989	1.63009	4.73903	5.29107	4.13359	4.49525	2.14402	2.30277	2.09722	3.24306	2.1462	3.67894
Gohir.A08G002100.1	5.306	4.34888	5.2599	3.78091	3.4764	4.3408	4.64907	6.11997	8.41186	5.57739	1.40869	0.908032	1.71217
Gohir.A08G002200.1	11.9482	8.40686	12.0867	8.17178	3.89099	6.71657	6.71791	2.40308	3.70858	3.87468	0.559221	0	0.297366
Gohir.A08G002900.1	0	0	0	0	0	0	0	4.51697	4.88938	3.4639	0.0833223	0.150385	0.26584
Gohir.A08G003000.1	0	0	0	0	0	0	0	4.72315	12.7869	8.50793	0	0.906638	0.356154
Gohir.A08G070000.1	0.13915	1.29421	0.461572	0.319498	0.146883	0.900353	1.4143	15.9868	20.4226	7.84724	3.3671	3.45291	2.76707
Gohir.A08G121400.1	4.7676	5.07627	5.43125	3.15134	1.67752	2.64858	2.05575	3.5718	3.32108	3.0828	0.635617	0.573599	1.01397
Gohir.A08G121600.1	14.108	15.2683	8.22944	12.3705	6.80106	20.0057	12.1939	9.69312	10.2635	11.6826	23.7034	22.2727	29.7566
Gohir.A08G133000.1	2.1463	3.42789	4.09908	0.224003	1.85365	0.420829	0.198315	5.39142	4.6578	2.67653	0.643826	0.387338	0
Gohir.A08G252900.1	0.504552	0.625701	0.781032	3.70716	3.94118	3.80874	1.74358	0	0	0	0	0.100161	0
Gohir.A09G008500.1	0.154611	0.319559	1.02572	2.66249	4.24329	5.00196	3.14288	0.4497	0.341744	0.706959	1.36044	0.613851	3.97879
Gohir.A09G112100.1	8.42968	6.09802	4.23665	1.5836	1.86052	2.39659	4.28388	1.22592	1.11795	2.10243	1.51719	1.29309	0.448204
Gohir.A10G043800.1	2.277	2.22239	4.33598	5.66383	10.9495	6.4116	7.58577	2.75952	3.57899	2.31368	2.22618	1.75785	3.25538
Gohir.A10G087400.1	5.43459	5.00909	2.59848	3.70973	3.41095	1.90075	3.28431	12.1756	15.8432	7.61159	2.42329	3.49895	3.09261
Gohir.A10G114800.1	0	0	0	4.66959	3.57792	5.11739	3.44508	0.49294	0.599366	0.516624	2.6097	1.68219	1.98244
Gohir.A10G123200.1	0.388802	1.60719	0.573194	7.14173	8.48178	7.8266	5.13722	0	0	0	0.997825	2.05821	0.757992
Gohir.A11G099900.1	2.43898	2.01641	2.48102	16.8002	6.89971	17.6748	18.2449	11.9179	10.0919	15.9105	28.543	22.7561	24.3072
Gohir.A11G101300.1	1.91122	4.34523	2.67675	1.46276	1.74844	1.51144	2.33103	4.07656	7.20972	5.82602	1.54156	0.885277	1.04329
Gohir.A11G101500.1	1.9228	4.39995	3.49276	0.315349	0.579902	1.03677	0.97715	3.19579	4.31076	1.884	0.302124	0	0.32131
Gohir.A11G103300.1	69.4196	63.0397	60.2623	101.74	74.2129	79.4809	92.0241	54.3446	73.5864	62.8088	95.8485	115.084	118.867
Gohir.A11G113500.1	13.1014	9.64316	22.1983	4.86936	6.06907	5.69207	5.46055	0.685372	0.416672	11.6365	1.24404	1.40332	0.551267
Gohir.A11G219100.1	24.9141	3.96106	7.12763	2.20017	0.459766	1.87883	5.75505	3.92728	3.58138	3.9832	1.24558	0.259395	0.203796
Gohir.A11G244900.1	2.4035	1.96638	3.54338	9.42762	10.994	6.37182	7.73577	5.38874	1.90367	2.59486	2.31314	2.28625	2.57717
Gohir.A11G265000.1	2.30904	2.38623	2.29778	1.06034	0.487472	0.249006	0	10.0741	13.0657	6.33485	0.761908	1.37513	1.89068
Gohir.A11G265400.1	1.97057	1.69704	2.17885	7.16391	6.58693	7.08352	7.3438	6.20921	3.77489	1.50174	2.88989	1.30396	2.30505
Gohir.A13G064500.1	0.302731	0.625701	0.446304	2.43282	3.40858	3.047	6.87175	2.05455	4.01484	2.46086	4.99457	5.20836	5.54781
Gohir.A13G072700.1	15.5521	12.8575	13.7567	13.0231	10.6223	10.2601	21.3857	25.012	34.9416	32.3489	11.4708	7.80908	11.1291
Gohir.A13G080600.1	0.411723	0.547054	0.780412	0.0675247	0.124173	0.126857	0.119562	0.0855381	0.0520028	0.537886	0.194079	0.0583807	0.068801
Gohir.A13G120700.1	2.09049	2.07565	3.0366	8.65865	7.31227	7.11674	8.83223	3.6363	3.42475	1.62436	4.59861	4.27198	5.27421
Gohir.A13G143700.1	12.6787	13.6104	11.8453	3.94919	9.02594	2.75573	4.99473	9.86247	8.99383	13.0327	8.43197	6.34104	5.86331
Gohir.D01G058700.1	3.35864	10.5907	5.52283	1.18641	0.363619	0.278611	2.53836	5.6359	1.59896	3.01897	1.61026	0	0
Gohir.D01G093100.1	0	0.131357	0.140543	0.875548	3.75682	0.685365	1.16271	0	0	4.26215	3.49513	0.504656	0.446049
Gohir.D01G093400.1	2.86031	4.39394	4.87215	0.532497	0.734415	1.25049	1.88573	0.4497	1.05941	1.17826	0.510166	0.767314	0.0904271
Gohir.D01G156000.1	456.571	537.213	470.483	2535.17	1136.27	3910.12	1776.59	52.8773	3.67391	171.004	107.748	232.622	145.334
Gohir.D01G156100.1	336.711	354.876	322.57	148.273	462.884	216.947	244.316	135.236	160.806	236.222	82.8932	21.7176	27.3713
Gohir.D01G158500.1	13.9675	10.1041	15.6644	0.916297	3.15937	2.15179	2.02805	14.5092	13.0549	11.5568	1.53627	1.98054	0.700213
Gohir.D01G174600.1	2.97504	2.20435	3.84807	8.76416	9.24334	6.90079	7.5309	4.81637	3.64773	3.08	4.56875	4.12297	2.29812
Gohir.D02G183100.1	1.61281	3.57154	2.29278	0	0.121603	0.74539	0.702526	0	0.15278	1.05351	2.15403	0	0.134754
Gohir.D02G200300.1	101.033	32.2013	34.9751	734.96	235.223	633.865	460.657	54.9277	50.5073	90.6675	145.397	484.074	87.8079
Gohir.D03G050600.1	351.9	408.787	311.173	51.8211	26.0602	64.473	74.0608	3.88513	1.42532	46.615	9.42296	3.47457	5.06455
Gohir.D03G052400.1	0.66512	0.343677	0	4.58149	12.9885	3.22768	4.73211	0.48364	0.588057	0.506876	3.6578	0.990269	2.72305
Gohir.D03G052500.1	9.5829	10.6106	16.272	4.12556	7.04468	3.87531	6.6092	3.23522	8.85083	9.65033	4.14077	3.9066	2.40202
Gohir.D03G088900.1	64.5371	75.3815	83.9509	70.9778	97.0332	103.517	90.3989	33.52	52.8641	68.6076	114.528	130.807	156.058
Gohir.D03G093600.1	27.7519	25.1389	22.4771	6.42447	6.50981	11.2074	9.28609	2.65741	3.68552	5.3961	8.41609	0.680142	1.46949
Gohir.D03G096300.1	5.04856	4.11894	4.70077	0.610097	0.841441	1.43272	0.540133	26.2769	10.1019	32.8043	4.96835	2.6374	1.55407
Gohir.D03G096500.1	9.35181	9.84506	12.6595	4.41489	3.78254	3.67582	4.35276	8.51606	7.37963	7.06024	3.74909	1.47476	2.45364
Gohir.D03G167500.1	2.93761	5.05968	3.78945	0	0	0	0.995246	0	0	0.746234	0.538509	0	0
Gohir.D04G021900.1	0	0	0	0.903343	0.996707	0.169709	0.799751	0	0	0	0	0.156203	0
Gohir.D04G064700.1	3.15522	4.72237	4.812	14.9888	20.4427	11.6157	10.9477	15.981	6.78172	6.6332	7.53912	4.85965	2.54536
Gohir.D04G065400.1	10.0284	7.06611	17.6406	2.09326	0.481169	1.96629	0.463304	107.393	68.1107	36.8228	13.537	3.16715	1.59962
Gohir.D04G115400.1	177.87	157.957	161.173	285.366	686.108	283.966	319.461	131.483	100.858	131.144	155.264	178.072	185.004
Gohir.D04G115600.1	24.8312	16.611	25.4945	11.0719	11.1163	9.92213	13.0696	23.0535	9.40892	18.5855	27.3115	17.4948	35.5293
Gohir.D04G134800.1	39.4337	41.0606	39.6379	108.377	106.27	87.9497	109.612	13.0337	19.1492	24.1325	45.0157	40.0304	61.8521
Gohir.D04G136000.1	0.33256	0.343677	0.428995	0.572686	1.81371	0.358631	0.563347	11.3655	8.64934	6.42043	2.92624	2.14558	0.648345
Gohir.D04G139800.1	0	0	0	0.682075	1.56785	1.2814	1.20771	0	0	0	0.326736	0.294855	2.0849
Gohir.D05G035900.1	0.839318	0.578249	0.618686	4.17545	5.02045	4.52558	4.26534	2.44123	9.02855	0.852839	11.3856	4.16542	5.89068
Gohir.D05G112500.1	11.5207	9.76886	8.81887	4.74785	22.451	5.09697	6.30508	122.866	124.189	105.807	11.6968	18.1789	11.7484
Gohir.D05G113000.1	2.10008	3.1004	3.81479	0.774953	1.26674	0.242648	0.609853	2.07245	1.8236	1.71475	0.82495	0.52112	0.350934
Gohir.D05G113800.1	10.0933	13.3887	12.8258	8.64739	3.97547	4.54879	7.04328	22.1276	9.72305	22.2722	12.0957	9.56978	4.05299
Gohir.D05G166700.1	9.31168	8.42008	14.5245	30.7341	97.9405	27.7939	33.1248	21.522	16.6126	23.0629	26.8848	28.7178	48.4314
Gohir.D06G045700.1	15.265	19.7808	22.2752	29.7206	27.731	30.3431	30.5437	28.463	16.9021	20.7865	41.4744	46.2147	38.9025
Gohir.D06G073100.1	6.73279	7.46696	4.72084	2.07376	1.38672	1.4167	3.00428	5.49277	8.05794	6.25725	1.9868	0.814973	0.576262
Gohir.D06G077400.1	4.92643	5.09111	8.23122	5.53003	4.27573	6.13905	5.78602	48.5592	47.7669	51.8934	114.512	88.1258	69.7917
Gohir.D06G105700.1	69.2569	39.1941	44.7306	4.922	1.74061	8.17992	8.71512	132.534	48.1599	209.777	251.014	201.644	191.729
Gohir.D07G042300.1	2.79773	4.77056	6.65088	24.8921	7.97365	18.404	42.5112	0.203436	0.0618394	1.91889	18.1554	14.7178	15.5448
Gohir.D07G043300.1	0.785602	0.624509	1.40318	5.6889	5.54966	4.30111	4.05378	0.61519	1.60288	0.82896	5.31739	4.91853	4.80679
Gohir.D07G043400.1	22.5261	25.9746	26.6111	6.94157	5.75676	10.3561	8.79654	0.689675	0.890986	3.61405	3.26003	1.0591	0.832091
Gohir.D07G090000.1	21.5425	11.6935	20.451	1.49888	2.29694	2.81592	2.87515	29.1139	18.0846	32.5027	0.718012	0.215985	0.509071
Gohir.D07G187800.1	0.634017	2.35876	3.22473	0	0	0.136744	0.128881	1.10646	0.616614	0.966347	0.27894	0.251723	0.444979
Gohir.D07G187900.1	1.84098	2.00821	1.01778	1.05675	0.539802	0.441179	0.207904	23.9472	7.18891	7.95021	2.13737	1.82731	1.67491
Gohir.D07G191300.1	27.6561	28.7603	27.8867	54.5144	67.199	57.0224	64.8809	20.2365	27.5275	22.7994	49.1673	39.7085	56.7656
Gohir.D08G145000.1	4.23016	19.7714	6.37809	4.746	8.93049	2.6956	6.54691	33.5558	29.1553	44.9857	6.13312	12.3099	4.83571
Gohir.D08G167300.1	0.666518	1.37759	0.245655	4.59111	5.39394	5.51056	6.09693	0.969312	0.982154	1.35451	2.44365	1.9847	2.85871
Gohir.D08G234900.1	36.8406	35.6832	37.6993	1.99032	6.55757	4.05077	8.95721	0	0.0638669	1.7616	0.317808	0.1434	0.168995
Gohir.D08G271800.1	1.01687	1.44493	0.421629	0	0.134172	0.137073	0	0	0.112381	0.581202	0	0	0
Gohir.D08G272500.1	36.1724	38.355	38.8846	50.3229	39.1107	46.5931	46.7222	22.6495	19.6552	27.0878	49.8703	47.8716	45.177
Gohir.D08G272700.1	2.70394	2.58734	1.21804	0.459884	0.422845	0.323991	0.508932	0.145642	0	0.305278	0.330449	0	0
Gohir.D09G015000.1	5.65962	13.3687	9.8337	1.48513	1.02414	3.48761	5.09493	2.11648	2.00155	5.91511	3.20141	0	0.18915
Gohir.D09G017900.1	0	0	0	0.557492	0.85432	0.523675	1.20648	1.02009	0.333932	0.328952	0.415421	0.749775	1.13606
Gohir.D09G053700.1	7.01989	11.7768	13.306	25.8518	11.0669	24.6769	21.1267	2.91685	2.37783	3.3349	10.7293	6.4248	7.25163
Gohir.D09G053900.1	5.08201	4.25152	5.61914	8.05691	6.76939	8.74256	11.1914	1.93567	6.52582	4.24175	10.6469	12.1302	9.05844
Gohir.D09G073000.1	0	0	0	2.58818	1.51438	3.31525	1.24984	0	0	0	7.43893	1.22056	2.15763
Gohir.D09G073800.1	7.12949	5.96442	8.35226	2.04623	0.985508	1.55599	5.34845	0.617165	0.862972	2.32854	1.4003	0.589711	0.496406
Gohir.D10G138700.1	1779.22	1579.86	1438.43	530.729	561.946	756.543	453.169	930.538	316.288	862.813	717.413	371.71	313.715
Gohir.D10G143500.1	8.86423	5.33701	7.49999	19.291	10.9028	13.7984	16.5304	3.9234	3.71415	5.28673	10.6823	7.11521	11.3606
Gohir.D10G144400.1	1529.5	1445.84	1144.28	44.5168	20.4657	71.0586	115.204	10.6475	2.51734	316.587	22.6671	16.9565	13.6392
Gohir.D10G155300.1	0	0	0	2.71306	0.311819	2.54848	1.50121	0	0	0	0	0.586416	1.03663
Gohir.D10G155500.1	1.64214	4.41229	0.363142	0	0	0	0	0	0	0	0	0	0
Gohir.D10G161900.1	1.07474	1.55493	1.18833	18.7543	23.3699	12.2853	19.8806	0.625193	1.42532	0.65523	14.8944	4.90707	10.8116
Gohir.D10G162700.1	0	0	0	3.37248	2.06724	1.75995	0.995246	0.949367	0	0	0.359006	0.323977	1.14541
Gohir.D10G163300.1	0.276843	0	0	0	0.584456	0	0	8.05222	13.9517	12.2367	2.74047	0.82436	1.61917
Gohir.D10G177600.1	9.41902	10.3121	2.8872	17.6654	87.7102	5.63184	27.0138	20.208	12.0381	22.316	28.9256	57.02	56.616
Gohir.D10G193400.1	47.0648	42.0456	36.5216	17.2512	10.4748	19.8737	21.9007	118.131	171.272	120.35	75.6222	30.393	33.828
Gohir.D11G022400.1	3.97465	3.37403	3.45302	0.896311	1.57332	1.07156	0.937802	4.74811	4.01615	4.00262	0.390328	0.563589	0.913253
Gohir.D11G155500.1	2.35009	1.56127	2.04166	0.385427	0.708769	0.181023	0.341227	0.488246	0.371036	0	0.184632	0.166617	0
Gohir.D11G189400.1	1.21556	1.00496	1.47845	3.48877	3.46441	5.76778	4.20062	1.06067	0.967253	1.48218	0.401096	0.965228	0.426566
Gohir.D11G214900.1	18.5508	19.3218	24.6299	2.34769	4.47141	1.89024	2.07847	19.9682	19.4686	18.7012	0.96396	0.869905	0.598018
Gohir.D11G278700.1	24.9813	54.6446	43.7343	38.7172	53.6181	23.3477	52.4737	49.0456	40.6767	46.3253	14.6542	9.91829	3.40917
Gohir.D11G304100.1	0.506347	0.149506	0.719826	5.97912	15.1183	4.75836	12.1308	0.105197	0.0319771	0.220502	0.238682	0.933373	1.52303
Gohir.D11G304600.1	0	0	0	3.22897	2.37513	5.45959	4.00216	0	0	0	2.47485	0.558343	0.658001
Gohir.D11G331000.1	13.3046	14.6306	14.145	44.8431	14.5841	51.8719	38.4871	7.19375	3.92101	7.53938	3.00175	2.03165	4.98808
Gohir.D11G331300.1	2.12724	0.471074	0.840026	0	0	0	0	0.883893	1.07473	3.70544	0	0.150817	0
Gohir.D11G331500.1	243.234	213.611	235.23	97.9159	69.5882	98.345	124.098	15.7792	21.2502	82.0587	58.6121	31.8995	49.4817
Gohir.D11G331700.1	0	0	0	0	0	0	0	4.70808	13.9536	7.81262	0.296729	0	0.315572
Gohir.D12G016200.1	0.954725	1.21432	1.38044	5.05872	2.63574	3.4055	2.83645	0.534019	0.714245	0.783546	0.565434	0.874738	0.859057
Gohir.D12G043900.1	86.4119	80.9934	86.6572	161.639	370.027	158.2	169.272	61.9208	98.054	64.3215	84.959	90.8813	119.591
Gohir.D12G093300.1	0.0947618	0	0	1.63185	1.20033	1.02191	1.63734	0.137811	0.167565	0.288865	0	0.188116	0.775923
Gohir.D12G160200.1	2.61327	2.47079	2.70504	1.27665	1.46729	0.959367	1.29978	2.99185	2.26133	1.77966	1.40658	1.32452	1.43086
Gohir.D12G230900.1	3.80992	2.62485	2.74458	0.662715	0.548406	0.43576	0.469374	0.755555	0.867641	1.58371	0	0	0
Gohir.D13G008500.1	0	0	0	18.4362	17.1995	12.1648	15.2074	0	0	0.119398	1.63707	1.24407	0.824695
Gohir.D13G009300.1	8.17802	4.05203	7.30823	17.4912	21.6404	10.5105	17.3072	7.82021	9.85525	7.00069	9.24136	8.11727	12.8422
Gohir.D13G009600.1	3.34319	3.24342	3.01759	18.1722	18.8693	13.2439	13.5225	3.86974	4.4036	3.32772	5.85342	8.60065	9.81653
Gohir.D13G009700.1	2.09276	0.865086	1.61977	10.331	10.898	8.27501	10.1389	2.02899	2.52872	2.55177	10.2047	11.9094	11.0159
Gohir.D13G009800.1	11.7358	12.5369	10.935	24.9782	30.0652	27.3025	23.8561	9.01307	13.757	9.64708	21.1751	31.1503	37.0187
Gohir.D13G011000.1	12.1333	9.44283	10.7657	0.171968	0.474353	0.484609	0	0.217843	0.0662189	3.65296	0	0	0
Gohir.D13G072800.1	8.59014	8.08819	8.44272	8.10857	7.05251	11.528	9.11889	9.71644	17.6369	16.2932	3.35936	4.73685	2.45622
Gohir.D13G204000.1	0	0	0	0	0	0	0.0622029	1.15704	6.22258	1.58575	0.134627	0.0607457	0
Gohir.D13G239200.1	1.03343	0.533986	1.14265	8.10714	10.7268	6.31518	10.5036	1.75339	1.06597	0.787557	7.00938	4.44492	6.44713
Gohir.D13G239800.1	0	0	0	0	0.254866	0.781128	0.981612	10.5341	8.53891	7.36012	1.32783	1.67758	1.12972

## Sheet: Supplementary Note 4,Table 4
Supplementary Note 4, Table 4. The list of 261 putative selective regions in G. barbadense
Chromosome	Start	End
A01	39940001	40080000
A01	44360001	44580000
A01	44600001	44760000
A01	44820001	44980000
A01	44980001	45100000
A01	45660001	45940000
A01	46060001	46220000
A01	46400001	47220000
A01	47240001	47560000
A01	47600001	47760000
A01	48320001	48580000
A01	48820001	49020000
A01	49040001	49160000
A01	49200001	49300000
A01	49440001	49580000
A01	49780001	49900000
A01	50000001	50140000
A01	50420001	51000000
A01	51160001	51420000
A01	51720001	51880000
A01	51920001	52020000
A01	52040001	52180000
A01	52240001	52560000
A01	52580001	53040000
A01	53060001	53500000
A01	53520001	53700000
A01	53740001	54000000
A01	54180001	54300000
A01	54460001	54760000
A01	54760001	55000000
A01	55020001	55620000
A01	55640001	56020000
A01	56060001	56160000
A01	56200001	56300000
A01	56400001	56680000
A01	56700001	56920000
A01	56940001	57320000
A01	57480001	57600000
A01	57640001	57780000
A01	57820001	58120000
A01	58420001	58560000
A01	58580001	58760000
A01	58760001	59000000
A01	59100001	59540000
A01	59540001	59660000
A01	59700001	60100000
A01	60120001	60300000
A01	60360001	61020000
A01	61040001	61300000
A01	61700001	62080000
A01	62100001	62220000
A01	62220001	62740000
A01	63100001	63240000
A01	63720001	63820000
A01	63920001	64180000
A01	64280001	64460000
A01	65180001	65420000
A01	66060001	66280000
A01	66540001	66700000
A01	67500001	67600000
A01	72000001	72120000
A01	72180001	72400000
A01	72400001	72520000
A01	72740001	72860000
A01	78260001	78420000
A01	79200001	79360000
A01	80500001	80680000
A01	81280001	81400000
A01	81900001	82220000
A01	82240001	84620000
A01	84620001	86340000
A01	86340001	86560000
A01	86620001	87620000
A01	87760001	87860000
A01	87960001	89000000
A01	89120001	90040000
A01	90060001	90280000
A01	90360001	90460000
A01	90500001	90760000
A01	91340001	91500000
A01	91660001	91760000
A01	91860001	92040000
A01	92200001	92600000
A01	92640001	94080000
A01	94100001	94760000
A01	94780001	94920000
A01	95000001	95880000
A01	95880001	96020000
A01	96080001	96500000
A01	96720001	96840000
A01	97000001	97180000
A01	97600001	97780000
A01	98200001	98420000
A01	98620001	98740000
A01	98760001	99060000
A02	1780001	1960000
A03	4840001	4980000
A03	5860001	6380000
A03	6540001	6640000
A03	44600001	44700000
A03	62540001	62640000
A04	49820001	49920000
A04	77660001	77780000
A04	81600001	81960000
A05	14280001	14420000
A05	15340001	15440000
A05	15460001	17500000
A05	17640001	17820000
A05	18000001	18100000
A05	18340001	18480000
A05	84560001	84660000
A06	1920001	2060000
A06	3600001	3920000
A06	9740001	9860000
A06	9880001	10000000
A06	10740001	10960000
A06	31880001	32060000
A06	32240001	32400000
A06	56820001	56920000
A06	59280001	59460000
A06	79820001	80000000
A06	80140001	80320000
A06	109120001	109220000
A06	109280001	109460000
A07	19700001	20140000
A07	20320001	20560000
A07	57320001	57420000
A08	9220001	9380000
A08	10460001	10560000
A08	11660001	11760000
A08	13080001	13200000
A08	69600001	69880000
A08	89920001	90460000
A08	90560001	90880000
A08	91040001	91500000
A08	91540001	91700000
A08	93440001	93600000
A08	93620001	93720000
A08	94780001	94880000
A08	95180001	95380000
A08	95620001	95720000
A08	95860001	96140000
A08	96240001	96340000
A08	107240001	108100000
A08	108140001	109060000
A08	109080001	109300000
A08	109340001	109580000
A08	110260001	110700000
A08	115540001	115820000
A09	51600001	51780000
A09	51920001	52100000
A10	920001	1020000
A10	2460001	2800000
A10	2840001	3080000
A10	103780001	104580000
A10	104600001	105420000
A10	105440001	105660000
A10	105660001	105960000
A10	106000001	106120000
A10	106120001	106540000
A11	10360001	10460000
A11	104540001	104660000
A11	105220001	105340000
A11	105700001	105800000
A12	57340001	57460000
A12	67100001	67260000
A13	74880001	74980000
A13	104200001	104320000
D01	43060001	43160000
D01	43180001	43280000
D02	4560001	4700000
D02	7200001	7320000
D02	61500001	61660000
D02	61760001	61940000
D02	64680001	64800000
D03	4880001	5080000
D03	10420001	10520000
D03	45940001	46060000
D03	46120001	46800000
D03	46840001	47020000
D03	47040001	47280000
D03	47300001	47460000
D03	47480001	47780000
D03	49420001	49720000
D04	780001	1240000
D04	10320001	10440000
D04	10580001	10780000
D04	10800001	11160000
D04	11240001	11360000
D04	11380001	11700000
D04	11740001	12140000
D04	12180001	12500000
D04	12640001	12880000
D04	12920001	13040000
D04	13260001	13440000
D04	13500001	13620000
D04	13640001	13980000
D04	14020001	14280000
D06	8820001	8960000
D06	20640001	20740000
D06	20840001	20940000
D06	21120001	21220000
D06	21220001	21420000
D06	21700001	21900000
D06	39940001	40060000
D06	44320001	44420000
D06	44460001	44560000
D06	47780001	47920000
D06	47940001	48120000
D06	48900001	49000000
D06	50080001	50240000
D06	51140001	51560000
D06	52320001	52500000
D06	53860001	53980000
D06	54840001	54940000
D06	55000001	55140000
D06	58980001	59180000
D06	61780001	61880000
D07	4140001	4300000
D09	40660001	40760000
D09	41780001	41880000
D09	42020001	42120000
D09	46440001	46540000
D09	46600001	46700000
D09	47400001	47560000
D09	47580001	47680000
D09	47700001	47960000
D10	27660001	27760000
D11	9280001	9440000
D11	9460001	9760000
D11	9840001	10180000
D11	10320001	10500000
D11	10520001	10620000
D11	10640001	11360000
D11	11380001	11840000
D11	11840001	12740000
D11	12780001	12940000
D11	12960001	13200000
D11	21540001	21660000
D11	51840001	51980000
D11	52000001	52140000
D11	52160001	52340000
D11	52660001	52800000
D11	52800001	53260000
D11	53480001	53780000
D11	53800001	54040000
D11	54260001	54500000
D11	54520001	55400000
D11	55400001	55560000
D11	55720001	57160000
D11	57260001	57480000
D11	57620001	58400000
D11	58400001	58520000
D11	58540001	58660000
D11	58720001	58900000
D11	59560001	59720000
D11	59840001	59980000
D11	69460001	69600000
D11	69700001	69960000
D12	360001	520000
D13	64080001	64300000

## Sheet: Supplementary Note 4,Table 5
Supplementary Note 5. The list of 148 common putative selective genes between G. hirsutum and G. barbadense
Gene list
Gohir.A01G137700
Gohir.A01G170400
Gohir.A01G170500
Gohir.A01G170600
Gohir.A01G170700
Gohir.A01G170800
Gohir.A01G170900
Gohir.A01G173800
Gohir.A01G173900
Gohir.A01G174000
Gohir.A01G174100
Gohir.A01G174200
Gohir.A01G174300
Gohir.A01G174400
Gohir.A01G174500
Gohir.A05G163000
Gohir.A05G163100
Gohir.A05G163200
Gohir.A05G163300
Gohir.A05G163400
Gohir.A05G163500
Gohir.A05G163600
Gohir.A05G163700
Gohir.A05G163800
Gohir.A05G163900
Gohir.A05G164000
Gohir.A05G164100
Gohir.A05G164200
Gohir.A05G164300
Gohir.A05G164400
Gohir.A05G164500
Gohir.A05G164600
Gohir.A05G164700
Gohir.A05G164800
Gohir.A05G164900
Gohir.A05G165000
Gohir.A05G165100
Gohir.A05G165200
Gohir.A05G165300
Gohir.A05G165400
Gohir.A05G165500
Gohir.A05G165600
Gohir.A05G165700
Gohir.A05G165800
Gohir.A05G165900
Gohir.A05G166000
Gohir.A05G166100
Gohir.A05G166200
Gohir.A05G166300
Gohir.A05G166400
Gohir.A05G166500
Gohir.A05G177800
Gohir.A05G177900
Gohir.A05G178000
Gohir.A05G178100
Gohir.A05G178200
Gohir.A05G178300
Gohir.A05G178400
Gohir.A05G178500
Gohir.A05G178600
Gohir.A05G178700
Gohir.A05G178800
Gohir.A05G178900
Gohir.A05G179000
Gohir.A05G179100
Gohir.A05G179200
Gohir.A05G179300
Gohir.A05G179400
Gohir.A05G179500
Gohir.A05G179600
Gohir.A05G179700
Gohir.A05G179800
Gohir.A05G179900
Gohir.A05G180000
Gohir.A05G180100
Gohir.A05G180200
Gohir.A05G180300
Gohir.A05G180400
Gohir.A05G180700
Gohir.A05G184000
Gohir.A05G184100
Gohir.A05G184200
Gohir.A05G184300
Gohir.A05G184400
Gohir.A05G184500
Gohir.A05G184600
Gohir.A08G070400
Gohir.A08G123700
Gohir.A11G102500
Gohir.A11G102600
Gohir.A11G102700
Gohir.A11G102800
Gohir.A11G102900
Gohir.A11G103000
Gohir.A11G103100
Gohir.A11G103200
Gohir.A11G103300
Gohir.A11G103400
Gohir.A11G103500
Gohir.D02G181700
Gohir.D02G181800
Gohir.D02G181900
Gohir.D02G182000
Gohir.D02G182100
Gohir.D02G182200
Gohir.D02G182300
Gohir.D02G182400
Gohir.D02G182500
Gohir.D03G131400
Gohir.D03G131500
Gohir.D03G131600
Gohir.D04G061900
Gohir.D04G062000
Gohir.D04G062100
Gohir.D04G062200
Gohir.D04G062300
Gohir.D04G063900
Gohir.D04G064000
Gohir.D04G064100
Gohir.D04G064200
Gohir.D04G064300
Gohir.D04G064400
Gohir.D04G064500
Gohir.D04G064600
Gohir.D04G064700
Gohir.D04G064800
Gohir.D04G064900
Gohir.D04G065000
Gohir.D04G065100
Gohir.D04G065300
Gohir.D04G065400
Gohir.D04G065500
Gohir.D04G065600
Gohir.D04G065700
Gohir.D04G066600
Gohir.D04G066700
Gohir.D10G137600
Gohir.D10G137700
Gohir.D10G137800
Gohir.D11G124900
Gohir.D11G125000
Gohir.D11G125100
Gohir.D11G125200
Gohir.D11G125300
Gohir.D11G125400
Gohir.D11G125500
Gohir.D11G125600
Gohir.D11G125700

## Sheet: Supplementary Note 4,Table 6
Supplementary Note 4, Table 6. The list of 148 common putative selective genes between G. hirsutum and G. barbadense
Gene list
Gohir.A01G137700
Gohir.A01G170400
Gohir.A01G170500
Gohir.A01G170600
Gohir.A01G170700
Gohir.A01G170800
Gohir.A01G170900
Gohir.A01G173800
Gohir.A01G173900
Gohir.A01G174000
Gohir.A01G174100
Gohir.A01G174200
Gohir.A01G174300
Gohir.A01G174400
Gohir.A01G174500
Gohir.A05G163000
Gohir.A05G163100
Gohir.A05G163200
Gohir.A05G163300
Gohir.A05G163400
Gohir.A05G163500
Gohir.A05G163600
Gohir.A05G163700
Gohir.A05G163800
Gohir.A05G163900
Gohir.A05G164000
Gohir.A05G164100
Gohir.A05G164200
Gohir.A05G164300
Gohir.A05G164400
Gohir.A05G164500
Gohir.A05G164600
Gohir.A05G164700
Gohir.A05G164800
Gohir.A05G164900
Gohir.A05G165000
Gohir.A05G165100
Gohir.A05G165200
Gohir.A05G165300
Gohir.A05G165400
Gohir.A05G165500
Gohir.A05G165600
Gohir.A05G165700
Gohir.A05G165800
Gohir.A05G165900
Gohir.A05G166000
Gohir.A05G166100
Gohir.A05G166200
Gohir.A05G166300
Gohir.A05G166400
Gohir.A05G166500
Gohir.A05G177800
Gohir.A05G177900
Gohir.A05G178000
Gohir.A05G178100
Gohir.A05G178200
Gohir.A05G178300
Gohir.A05G178400
Gohir.A05G178500
Gohir.A05G178600
Gohir.A05G178700
Gohir.A05G178800
Gohir.A05G178900
Gohir.A05G179000
Gohir.A05G179100
Gohir.A05G179200
Gohir.A05G179300
Gohir.A05G179400
Gohir.A05G179500
Gohir.A05G179600
Gohir.A05G179700
Gohir.A05G179800
Gohir.A05G179900
Gohir.A05G180000
Gohir.A05G180100
Gohir.A05G180200
Gohir.A05G180300
Gohir.A05G180400
Gohir.A05G180700
Gohir.A05G184000
Gohir.A05G184100
Gohir.A05G184200
Gohir.A05G184300
Gohir.A05G184400
Gohir.A05G184500
Gohir.A05G184600
Gohir.A08G070400
Gohir.A08G123700
Gohir.A11G102500
Gohir.A11G102600
Gohir.A11G102700
Gohir.A11G102800
Gohir.A11G102900
Gohir.A11G103000
Gohir.A11G103100
Gohir.A11G103200
Gohir.A11G103300
Gohir.A11G103400
Gohir.A11G103500
Gohir.D02G181700
Gohir.D02G181800
Gohir.D02G181900
Gohir.D02G182000
Gohir.D02G182100
Gohir.D02G182200
Gohir.D02G182300
Gohir.D02G182400
Gohir.D02G182500
Gohir.D03G131400
Gohir.D03G131500
Gohir.D03G131600
Gohir.D04G061900
Gohir.D04G062000
Gohir.D04G062100
Gohir.D04G062200
Gohir.D04G062300
Gohir.D04G063900
Gohir.D04G064000
Gohir.D04G064100
Gohir.D04G064200
Gohir.D04G064300
Gohir.D04G064400
Gohir.D04G064500
Gohir.D04G064600
Gohir.D04G064700
Gohir.D04G064800
Gohir.D04G064900
Gohir.D04G065000
Gohir.D04G065100
Gohir.D04G065300
Gohir.D04G065400
Gohir.D04G065500
Gohir.D04G065600
Gohir.D04G065700
Gohir.D04G066600
Gohir.D04G066700
Gohir.D10G137600
Gohir.D10G137700
Gohir.D10G137800
Gohir.D11G124900
Gohir.D11G125000
Gohir.D11G125100
Gohir.D11G125200
Gohir.D11G125300
Gohir.D11G125400
Gohir.D11G125500
Gohir.D11G125600
Gohir.D11G125700

## Sheet: Supplementary Note 4,Table 7
Supplementary Note 4, Table 7. The expression profile of 287 putative selective genes of G. barbadense that dominant expressed in ovule or fiber tissue
Gene	-3DPA_OvuleFiber	0DPA_OvuleFiber	1DPA_OvuleFiber	3DPA_OvuleFiber	5DPA_OvuleFiber	10DPA_Ovule	15DPA_Ovule	20DPA_Ovule	25DPA_Ovule	10DPA_Fiber	15DPA_Fiber	20DPA_Fiber	25DPA_Fiber	Root	Stem	Leaf	Anther	Sepal	Pental	Pistil	Filament	Torus	Bract
Gohir.A01G128800	0.34	1.29	10.51	48.52	35.35	2.51	5.69	0.81	9.28	105.89	49.86	9.51	5.32	1.85	6.4	1.93	24.48	5.88	17.53	1.66	10.55	3.04	2.44
Gohir.A01G134500	7.56	2.11	11.41	0.4	2.22	7.88	46.81	6.45	107.17	1.68	13.37	557.83	1392.76	9.33	23.05	11.71	142.73	44.46	79.73	145.92	45.85	133.83	184.31
Gohir.A01G134800	6.02	8.6	3.12	0.7	3.57	9.04	9.03	6.42	43.21	19.54	29.02	738.94	816.33	45.07	49.66	43.03	88.38	25.62	69.4	31.12	24.03	25.02	57.45
Gohir.A01G135500	0.06	0	0.06	6.2	6.16	0.87	0.61	0.4	0.38	7.48	3.32	3.56	3.33	0.03	0.02	0.01	0.11	0.09	0	0.03	0.02	0	0
Gohir.A01G137000	2.19	1.2	1.39	0.97	0.41	0.38	0.46	0.33	1.03	0.63	0.21	0.05	0.18	0.45	0.26	0.29	0.06	0.08	0	0	0.01	0.1	0
Gohir.A01G138700	4.2	7.61	13.82	6.37	4.93	2.17	2.89	2.43	11.77	2.09	2.71	1.46	0.07	4.01	2.11	1.61	0.45	1.49	0.39	2.31	0.54	4.17	0.35
Gohir.A01G139000	0.38	0.05	0.4	0.65	1.12	0.32	0.31	0.14	0	0.58	1.21	2.29	6.3	1.33	4	0.58	0.44	2.04	0.59	2.44	1.79	4.13	0.95
Gohir.A01G140100	8.19	4.69	2.02	7.88	16.51	4.5	1.87	1.15	0.4	1.53	0.77	0.09	0.22	17.43	3.22	2.1	0.06	0.23	0.1	0.15	0.12	1.24	0.17
Gohir.A01G142000	0.04	1.95	1.16	0.39	0.25	1.01	0.44	0.7	0	0.05	0.13	0.02	0.31	1.09	0.91	0.37	0.87	0	1.43	0.67	0.5	1.27	1.42
Gohir.A01G142600	0.09	0.01	0	0.22	0.29	0.13	0.08	0.43	0.06	0.33	0.44	0.68	2	0.15	0.27	0	0	0	0	0.17	0.01	0.02	0.1
Gohir.A01G144100	12.74	3.96	3.91	3.88	3.55	0.99	0.78	3.16	6.53	0.08	0.03	0	0.08	4.83	1.24	1	8.13	2.08	11.7	1.39	10.16	2.34	0.77
Gohir.A01G149900	0	0	0	0	0.03	1.43	2.68	0.03	0.58	2.85	11.67	3.49	1.38	0.03	0	0	0.03	0	0	0	0	0	0
Gohir.A01G150000	6.78	6.48	5.64	6.48	10.12	22.98	25.6	5.1	2.22	22.51	52.19	65.78	66.48	4.68	6	0.93	0.7	4.96	1.78	3.02	1.39	3.65	2.7
Gohir.A01G157500	1.52	6.54	19.07	1.07	0.94	0.62	4.14	0	1.61	0.42	0.93	0.86	0.47	4.26	3.41	0.57	88.95	1.46	7.68	0	5.6	2.87	1.94
Gohir.A01G158200	20.43	5.96	12.83	12.71	40.94	91.05	86.76	22.12	18.87	14.33	18	82.52	39.5	18.69	3.97	0.78	25.94	1.66	9.3	2.26	17.61	4.73	1.38
Gohir.A01G160800	0.36	0.03	0.04	0.04	0.17	0.14	0.08	0.11	0	0.35	0.55	0.48	1.76	0.05	0.28	0	0.6	0.01	0.32	0.71	0.95	0.06	0
Gohir.A01G160900	0.07	0	0	0.49	0.1	0.28	0.08	0.04	0	0.37	0.57	0.97	2.21	0.18	0.33	0	0.84	0.26	0.55	0	1.15	0.31	0
Gohir.A01G161500	0	1.22	0.71	0.07	0.39	0.77	0.35	0.06	0	0.65	0.36	0.07	0	0.08	0.13	0.05	0	0.46	0	0	0	0.35	0
Gohir.A01G162500	19.3	1.88	0.04	0	0.25	0	0	0	0	0	0.02	0	0	0.02	0	0	0	0	0	0	0	0	0
Gohir.A01G163500	14.51	13.63	23.95	3.61	4.3	9.29	0	1.18	0	4.12	0.83	0.91	1.99	0.56	0.66	0	1.39	4.35	1.31	0	3.34	8.04	0.41
Gohir.A01G164300	1.17	1.45	2.77	66.71	54.32	5.24	3.81	0.49	0.24	4.44	1.56	0.34	0.54	0.01	4.36	9.73	10.04	20.36	20.22	10.74	1.78	1.48	23.46
Gohir.A01G165500	31.98	10.5	6.61	25.09	19.86	254.35	62.79	81.26	14.8	85.73	40.98	144.72	18.07	18.51	19.68	2.96	2.44	2.57	1.95	1.21	3.71	4.08	0.5
Gohir.A01G166300	8.22	5	7.93	11.71	11.38	1.64	2.17	2.28	7.84	0.83	0.32	0.02	0.28	1.11	0.61	3.79	0.06	0.91	0.13	0.49	0.06	0.67	0.73
Gohir.A01G166800	1.69	0.13	0.62	0.24	0.11	0.4	0.05	0.26	0	0.3	0.02	0.08	0	0.07	0.02	0.28	0	0.03	0.12	0.16	0	0.03	0
Gohir.A01G168400	1.83	0.9	1.26	0.44	0.54	1.24	2.8	1.66	4.84	1.78	3.84	15.23	39.29	17.54	3.74	1.33	7.05	11.08	2.98	24.84	6.56	54.77	11.39
Gohir.A01G170100	3.29	2.12	1.18	1.57	1.87	2.96	1.61	1.39	0.36	0.16	0.04	0.01	0.02	0.89	0.22	0.74	0.04	0.04	0.01	0	0	0.16	0
Gohir.A01G172200	48.99	25.22	36.89	8.5	10.67	5.8	3.69	8.66	6	7.45	2.13	0.27	0	1.76	1.4	1.22	5.95	2.87	5.54	5.06	0.55	1.29	7.29
Gohir.A01G172600	16.54	92.62	36.66	1.92	1.3	33.69	17.29	3.06	4.3	3.4	3.36	0.77	1.12	34.72	28.85	11.06	43.27	16.64	83.02	80.44	8.94	37.5	67.18
Gohir.A01G173700	0.03	0.2	0.14	0.09	0.48	15.88	10.21	1.85	1.55	0.44	1.38	11.81	23.45	1.35	1.85	0.1	1.58	0.36	1.48	0.83	3.23	0.97	1.27
Gohir.A01G174500	7.5	7.14	2.35	3.08	3.99	1.69	2.75	1.39	3.2	0.2	0.17	0.02	0	3.81	2.16	3.58	0.12	0.43	0.58	0.82	0.14	1.72	0
Gohir.A01G176500	3.6	2.34	1.87	1.39	1.92	0.39	0.5	1.77	0	0.15	0	0	0.09	1.29	0.75	0.5	0	0	0	0.1	0	0.22	0.07
Gohir.A01G176600	2.24	1.58	1.22	0.77	0.76	0.45	0.32	1.05	0.11	0.13	0.04	0.1	0.23	0.75	0.42	0.18	0.1	0.04	0.14	0.07	0.08	0.2	0.03
Gohir.A01G177600	13.54	10.98	28.11	35.7	27.84	11.59	15.05	3.41	5.91	10.24	10.58	1.13	1.45	100.04	15.41	15.06	0.42	4.68	1.23	3.16	0.62	3.91	0.51
Gohir.A01G178300	4.62	2.57	1.7	0.2	0.24	1.34	1.72	0.52	4.33	0	0	0	0	0.04	0.02	0.21	0	0	0	0	0	0	0
Gohir.A01G178400	4.43	3.65	1.43	2.45	2.08	0.8	1.71	1.01	1.71	0.19	0.13	0.03	0	2.27	1.19	1.82	0.15	0.04	0.03	0.21	0.11	0.63	0.21
Gohir.A01G178600	5.46	0	0	0	0	0.53	0	0	0	0	0	0	2.84	0	0	0	0	0	0	0	0	0	0
Gohir.A01G179700	1.43	0.15	0.13	0.08	0.16	0.36	0.39	0.57	4.68	0.09	0.06	0.14	9.32	0.04	0.37	0.03	0.69	0	0.04	0.45	1.63	0.91	0.29
Gohir.A01G180000	12.64	19.15	25.66	129.26	109.29	81.63	78.62	49.35	123.62	47.83	28.68	31.74	8.27	1.17	0.85	0.26	0	0.07	0.12	4.17	0.03	0.12	0.24
Gohir.A01G180100	0.2	0.07	0.48	0.3	0.39	0.2	0.71	0.07	0	3	1.49	0.41	0.08	0.03	0.71	0.12	0.28	0	0.66	0.56	0.21	0.06	0.64
Gohir.A01G181700	1331.82	522.17	892.04	2.43	20.15	122.53	89.12	4.03	23.97	24.47	14.82	0	0	2.69	53.6	453.28	176.76	3.06	0	12.84	9.23	0	20.76
Gohir.A01G182100	0.48	1.07	2.2	0.97	0.55	2.5	1.46	0.6	6.35	0.23	0.52	0.23	38.88	6.94	2.31	0.47	15.38	2.91	14.58	1.36	9.11	5.59	1.33
Gohir.A01G183400	1.46	1.27	0.49	0.21	0.36	0.35	0.3	0.47	0.48	0.13	0.07	0.05	0.29	0.3	0.17	0.46	0.07	0	0	0	0.06	0.08	0
Gohir.A01G183500	0.12	0.24	0.28	0.83	0.42	1.46	1.69	0.42	0	1.72	10.12	1.25	0.29	3.82	2.07	0.17	32.72	3.09	22.92	0	24.48	0.56	0.21
Gohir.A01G185000	564.5	396.45	343.22	21.12	5.26	17.02	72.8	18.57	11.71	29.6	22.24	2.06	2.36	6.19	1.27	0.29	18.6	0.45	0.69	0.04	2.73	3.15	0.28
Gohir.A01G185200	11.88	15.97	13.73	6.3	3.45	3.43	6.22	1.76	19.92	3.53	1.45	0.27	1.72	2.2	1.2	4.97	0.72	1.43	1.44	2.07	0.34	2.85	2.52
Gohir.A01G185400	3.31	17.83	11.71	303.31	280.48	42.19	40.8	12.85	0.37	554.07	317.43	107.5	43.3	0.12	3.83	24.22	23.9	30.56	64.04	14.46	1.46	1.03	29.17
Gohir.A01G187500	9.09	0	0	42.75	17.13	9.94	6.95	8.4	0	9.85	105.92	57.67	159.98	35.93	22.2	0	27.29	32.55	26.36	0	18.05	7.03	9.83
Gohir.A01G192600	11.29	6.4	3.24	3.37	4.31	2	1.47	2.48	0.1	0.21	0.04	0.08	0.12	2.36	1.3	1.12	0.02	0.03	0.01	0.27	0.01	0.24	0.08
Gohir.A01G194200	0.7	1.15	0.71	1.04	2.21	5.97	6.06	0.7	0.53	35.98	53.33	48.81	17.39	1.13	1.13	1.08	1.28	1.13	2.3	7.49	3.69	1.55	1.95
Gohir.A01G194800	48.17	46.82	40.33	24.44	10.61	6.43	27.8	1.42	2.88	15.7	30.2	25.16	13.86	5.89	5.51	0.84	1.01	1.07	1.54	1.84	3.48	0.94	0.96
Gohir.A02G016600	0.15	0	0.04	2.51	4.99	49.18	16.8	563.74	98.63	159.1	19.92	3.68	0.2	1.2	5.06	0.89	6.33	44.41	105.68	2.74	122.09	7.37	0.64
Gohir.A03G030500	14	18.42	7.21	12.03	17.28	16.18	8.8	13.7	15.31	21.93	7.11	7.76	0.36	1.81	5.35	2.73	0.11	2.24	0.72	2.29	0.12	9.17	2.49
Gohir.A04G138000	0	0.06	1.63	0.24	0.06	0.17	1.08	0.06	0	0.06	0.35	0	0.53	0	0.45	0.47	0	0.17	0	0	0.29	0	0
Gohir.A04G139400	0.76	2.92	7.89	3.04	2.5	0.02	0.06	0.22	0	0.26	0.09	0	0	8.79	1.35	0.02	0	0	0	0.14	0.88	0.18	0
Gohir.A04G139500	67.74	83.46	142.84	14.28	8.79	10.62	18.12	2.49	3.65	21.51	23.76	26.18	17.07	33.53	25.89	1.27	1.17	2.12	3.68	0.38	1.12	2.32	0.35
Gohir.A04G140500	0	0	0	0	0	0	0	0	0	3.89	0	0	0	0	0	0	2.92	0	0	0	6.83	0	0
Gohir.A05G148300	0.35	0.84	0.83	3.84	4.11	1.23	1.36	0.28	0.3	5.83	1.28	0.79	0.4	0.29	0.49	0.69	0.02	0.29	0	0.06	0.02	0.42	0
Gohir.A05G148600	0.01	0.21	0	0	0.07	0.28	0.01	0.03	0	1.01	0.04	0.04	0	0.09	0.25	0.02	1.28	0.13	1.83	0	2.56	0.27	0.12
Gohir.A05G149100	1.6	7.92	18.14	4.88	1.85	0.43	0.02	0.24	0	0.72	0.89	0.43	0.03	2.8	3.7	0.8	6.03	4.59	21.2	1.33	7.43	2.6	4.82
Gohir.A05G157300	30.58	27.47	44.81	587.37	385.64	13.26	6.02	18.21	0.2	253.56	43.2	12.14	1.89	1.27	2.6	60.32	0.31	4.04	0.17	1.9	0.08	0.34	2.18
Gohir.A05G157600	1.95	47.34	61.65	2.62	2.67	8.69	3.94	0.88	1.16	2.39	2.58	1.39	0.85	3.01	7.42	4.32	2.01	16.95	0.19	0.42	2.75	9.21	2.75
Gohir.A05G158500	0.32	0.1	0.21	0.39	0.39	23.09	15.11	9.09	14.07	0.47	7.17	71.94	57.92	5.16	4.89	0.98	153.65	17.26	60.23	2.82	86.35	8.44	2.53
Gohir.A05G158600	0.23	0.03	0.94	0.08	0.08	0.56	0.31	0.27	0.65	0.17	0.85	10.7	25.08	5.2	2.74	0.37	8.03	1.22	9.54	0.7	11.8	1.75	2.42
Gohir.A05G159300	10.67	64.09	109.28	5556.07	4743.95	1268.26	1084.15	262.69	11.16	9017.71	10095.1	4599.11	3819.75	135	157.95	29.1	21.88	25.24	68.34	90.88	22.9	38.09	20.26
Gohir.A05G163300	0	0.08	0	1.12	0.81	0.87	0.38	0.51	4.29	1.57	1.98	0.78	0.66	0.22	0.02	0.44	0	0.02	0.08	0	0	0.11	0
Gohir.A05G163400	37.24	28.47	15.61	35.62	32.37	7.66	9.02	14.27	11.32	7.77	1.33	0.03	0.2	5.82	6.53	9.9	0.41	2.4	2.27	2.79	0.26	3.02	2.27
Gohir.A05G164100	8.84	15.45	18.59	6.13	3.24	1.03	2.55	1.03	2.73	0.52	1.06	0.32	0.43	3	1.8	1.13	1.44	3.32	1.99	2.95	2.83	2.06	1.28
Gohir.A05G164600	2.1	2.02	1.01	0.98	0.53	0.92	0.25	0.12	0	0.19	0.34	0.07	0.12	0.05	0.21	0	1.42	0.24	1.24	0.49	0.64	0.13	0.05
Gohir.A05G166000	87.32	23.25	46.12	3.37	0.92	0.31	0.17	0	0	0.16	0.47	0	1.54	1.44	0.69	0.15	0.42	0	0	0	0	0.71	0
Gohir.A05G166400	0.68	1.75	16.43	1.48	1.01	0	0.15	1.81	1.58	1.34	0.45	0.97	1.83	0.9	5.34	1.63	23.91	9.83	11.79	4.45	11.56	6.74	9.17
Gohir.A05G167200	19.5	7.91	11.9	3.23	2.53	7.52	7.24	1.43	1.4	2.34	1.91	0.3	0.42	5.87	2.19	1	0.01	0.2	0.64	0.09	0	0.11	1.58
Gohir.A05G167600	10.4	7.58	4.14	3.21	3.54	1.46	1.71	2.62	1.23	0.29	0.09	0.13	0.06	3.9	1.81	1.75	0.17	0.11	0.07	0.64	0.09	0.76	0.13
Gohir.A05G169000	11.86	6.99	3.39	1.47	8.2	9.1	3.09	0.28	0	2.55	1.27	0.01	0	0.03	0.01	0	0.48	0	0.06	0.05	0.02	0	0
Gohir.A05G169600	15.84	5.04	10.31	6.46	5.05	0.89	0.44	0.08	0	3.07	0.62	0.03	0.27	0.98	0.54	0.26	0.64	1.85	5.1	5.64	1.03	3.95	5.63
Gohir.A05G169700	0	0	0	0	0	2.26	38.78	0	0	7.56	6.06	11.49	2.79	1.04	1.53	0	0	0.58	0.11	0	0.15	0.43	0
Gohir.A05G169800	0.77	4.09	4.42	2.2	3.49	3.22	2.75	1.7	1.42	0.32	0.18	0.12	0.03	1.18	0.47	0.08	1.29	0.09	0.99	0.78	0.37	0.11	0.2
Gohir.A05G169900	3.27	0.23	0.73	0.08	0.84	5.91	12.26	0.5	6.05	0.29	0.45	2.29	13.39	1.22	5.42	0	4.41	0.94	2.66	0.35	5.44	0.28	0.3
Gohir.A05G170500	5.27	2.72	4.65	0.14	0.11	4.5	5.39	1.53	1.03	0.51	0.57	0.32	0	0.6	0.42	0.25	1.35	1.64	1.61	0.79	1.56	1.45	0.28
Gohir.A05G170600	0.26	0.01	0	0	0	0.34	0.43	2.25	3.97	0.25	4.35	17.76	9.41	4.72	4.73	1.56	0.36	4.86	2.94	2.95	0.64	1.9	2.58
Gohir.A05G171300	0	0	0	0	0.08	3.52	0.05	0.54	0	20.38	1.72	3.76	0.14	0	0.13	1.51	0	0.06	0	0	0	0	0.5
Gohir.A05G172600	0	2.16	0.94	0	0	0.07	0.18	0	0	0.05	0	0.09	0	0.79	0.24	0	0.5	0.09	0.12	0.15	0.06	0	0.52
Gohir.A05G174000	2.58	0.58	0.12	0.6	0.5	2.35	1.07	1.26	1.93	0.02	0.04	0	0	0.86	0.08	0.42	0.02	0.05	0	0	0	0.14	0.16
Gohir.A05G175700	0	0.03	0	0	0.03	0.1	0.01	0.06	0.69	0.15	0.15	1.14	1.34	1	1.95	0.06	0.05	0.83	0.35	0.33	0.45	0.35	0.01
Gohir.A05G177600	1.29	4.22	10.11	22.02	7.9	0.19	0.02	0.44	0	3.04	0.33	0.11	0	0.01	0.01	1.45	0.09	0.68	0.05	0.07	0.08	2.78	0.31
Gohir.A05G177900	7.76	4.69	3.18	4.87	5.97	4.42	3.17	6.16	1.89	1.35	0.57	0.11	0.26	3.29	1.98	0.99	0.61	0.79	0.31	2.82	0.22	1.03	0.53
Gohir.A05G178600	8.76	15.87	9.97	4.2	3.71	3.54	2.65	4.2	2.28	2.6	0.56	0.62	2.07	1.64	1.84	1.04	2.4	3.27	1.5	2.15	1.15	2.68	2.04
Gohir.A05G179800	17.52	64.43	61.27	12	8.26	8.96	3.74	3.86	1.67	5.73	4.37	4.43	2.82	5.23	3.08	2.47	1.24	0.95	0.78	1.88	3.03	4.21	1.2
Gohir.A05G180100	0.05	0.95	10.17	8.88	14.21	1.05	1.45	0.16	0	9.29	17.6	2.32	0.15	2.33	1.43	0.82	0.02	0	0.89	0	0.29	0.07	0.43
Gohir.A05G182600	48.44	75.8	54.14	20.48	16.85	35.79	21.62	73.33	52.06	6.83	4.89	1.5	1.94	14.48	13.57	10.94	4.05	8.42	0.91	13.22	4.63	26.42	4.65
Gohir.A05G184700	0.24	0.2	0	0.09	0.41	3.73	1.64	0.31	0	2.34	2.55	0.9	4.56	0.03	0.12	0.04	0.14	0.09	0	0.15	0	0	0.13
Gohir.A06G018400	0.18	0	0.02	0.03	0.65	12.93	10.22	0.74	5.58	0.92	88.38	136.32	90.07	12.6	2.68	0.16	0.12	0.19	0.03	0.11	0.25	0	0.01
Gohir.A06G018600	33.03	38.84	24.57	17.25	20.19	6.65	6.42	17.25	2.38	1.08	0.25	0.08	0.16	17.44	8.36	6.75	0.04	0.44	0.12	1.97	0.24	3.83	0.76
Gohir.A06G018700	82.88	75.21	35.95	12.13	9.13	12.98	13.77	10.83	38.72	13.39	5.64	7.58	6.27	9.29	25.6	10.82	25.55	13.83	22.89	24.43	15.09	12.14	9.76
Gohir.A06G030400	8.05	6.76	8.28	4.91	5.67	1.64	4.35	1.3	0	0.74	0.83	0.73	0	7.32	1.22	0	1.02	0.29	0.84	0	1.44	0.71	0.51
Gohir.A06G056900	2.06	1.83	3.85	5.03	2.1	0.34	1.2	0	0	0.37	3.95	0	2.93	0.76	1.36	5.04	1.45	6.08	1.23	0.85	1.13	1.62	1.58
Gohir.A06G057500	4.11	2.57	9.15	0	0.67	0	0	0	0	0	0	0	0	1.56	0	0	1.1	0	0	0	0	0	0
Gohir.A06G090300	13	34.12	14.95	188.5	120.67	212.52	269.66	20.89	22.69	1960.3	1434.6	3107	744.73	40.91	70.2	153.17	284.12	22.42	80.29	21.52	11.12	36.72	23.54
Gohir.A06G146200	9.53	2.94	1.38	6.88	3.96	1.14	0.62	1.34	0.24	19.28	11.39	3.94	25.73	7.12	3	4.44	10.59	6.66	5.89	6	16.8	4.49	15.17
Gohir.A07G108900	27.96	0	0	0	0	0.05	1.05	0	17.77	0.03	0.09	0	3.09	0.13	0.17	0.02	0.02	0	0	10.13	2.12	0	0
Gohir.A07G109100	2.33	4.07	16.27	116	92.09	2.91	3.28	2.46	0	47.28	24.44	2.7	1.49	5.6	2.84	30.17	2.26	2.19	3.26	0.66	0.79	0.07	0.94
Gohir.A07G109200	0.36	0.34	0.12	1.59	1.6	0.42	0.27	0.3	0.46	0.99	0.6	0.11	0.38	0.39	0.32	0.34	0.17	0.37	0.14	0.44	0.06	0.31	0.16
Gohir.A08G060600	0.62	0.76	0.64	1.86	0.8	0.79	0.37	0.31	0	2.04	2.64	0.05	0.18	0.92	0.43	0.26	0.02	0.04	0.18	0.34	0	0.4	0.18
Gohir.A08G063200	4.46	2.53	3.83	5.91	5.41	0.09	1.65	0.39	1.77	1.1	8.16	0.2	11.07	2.29	2.15	9.29	1.91	8.16	2.2	2.05	3.56	4.26	2.86
Gohir.A08G066600	2.12	0.42	0.78	0.23	0.31	0.42	0.29	0.85	0	0.17	0.15	2.58	1.11	0.76	1.18	0.03	0.06	0.19	0.08	0.18	0.43	0.19	0
Gohir.A08G117000	2.24	9.18	0.97	0	0.48	1.51	0	0.24	0	2.85	0	0.37	3.18	0.77	0	0	0.39	1.08	0	0	0	1.58	0
Gohir.A08G118100	475.01	447.15	352.34	9.56	6	44.99	10.14	5.86	3.65	7.41	5.8	5.64	2.89	40.53	57.7	10.72	100.54	15.9	10.66	8.16	11.56	17.82	7.56
Gohir.A08G118200	1.11	1.52	3.41	25.68	22.37	14.6	14.84	2.68	0	23.18	24.56	43.39	1.94	2.65	5.96	0.55	0.12	0.92	0.81	0.02	0.33	1.56	0.57
Gohir.A08G118500	4.23	1.05	0.86	1.71	2.16	1.1	1	2.17	1.4	0.05	0.02	0	0	3.74	1.7	3.08	0	0.06	0.22	0.51	0	0.25	0.37
Gohir.A08G118800	0.4	0.64	0.23	1.69	3.24	0.62	0.65	0.13	0.45	2.65	3.74	3.24	1.7	0.09	0.07	0	0.99	0.34	0.54	0.4	0.61	0.04	0.16
Gohir.A08G122700	0	0	0	0	0.01	0.81	17.62	0.39	0	0.07	1.2	24.18	37.85	3.11	8.06	0.22	0.27	0.07	0.78	0.06	3.59	0.65	0.17
Gohir.A08G123500	0.19	0	0	6.71	7.12	2.57	6.81	1.14	2.69	89.71	39.68	139.5	254.62	2.29	2.02	0.92	0.66	8.2	1.57	2.79	3.17	7.59	3.29
Gohir.A08G123700	2.79	0.72	0.94	0.71	0.64	1.37	1.17	0.57	0.83	0.7	0.69	0.27	0.88	0.46	0.2	0.02	0.02	0.09	0.05	0.85	0.09	0	0.04
Gohir.A08G153900	0	0	0	0	0	0.14	0.09	0	0	0.09	1.62	3.66	0.92	0	0	0	0	0.11	0	0	0	0	0
Gohir.A08G154200	0.84	1.21	2.22	2.21	2.04	11.01	12.19	1.2	17.47	3.23	33.32	75.64	71.5	9.56	6.85	6.52	18.61	12.28	20.45	9.79	24.68	9.35	24.54
Gohir.A08G154500	0.46	0.44	3.47	26.63	25.51	19.85	21.79	3.3	6.8	57.5	74.45	6.56	13.07	1.25	2.56	0.77	0.05	1.01	0.74	3.29	0.13	3.11	1.38
Gohir.A08G157200	47.06	15.02	41.21	26.99	11.51	15.42	10.2	9.39	5.93	10.46	8.91	10.11	11.46	6.95	6.13	2.79	3.02	10.51	3.25	6.37	4.53	19.77	3.79
Gohir.A08G157300	0.17	0	0	1.36	0.56	0	0	0	0	0.55	0	0	0	0.67	0.21	0.51	0	0	0	0.49	0	0	0
Gohir.A08G158500	0	0.06	0	7.9	8.6	0.25	0.49	0.4	0	8.24	1.88	0.1	0.24	0.63	0.01	0	0.02	0	0	0	0	0	0
Gohir.A08G159700	0.6	4.45	2.56	4.42	18.15	0.67	0.68	0.99	2.64	35.79	1.18	8.75	0.96	0.94	1.55	1.38	3.89	0.42	1.19	2.26	0.8	2.74	0.64
Gohir.A08G161500	27.89	26.33	27.6	11.76	12.88	6.7	9.67	2.08	5.69	13.78	7.47	0.74	0.09	0.83	1.16	4.27	3.32	2.98	0.35	1.43	1.17	1.23	1.18
Gohir.A08G162000	49.2	13.43	15.68	12.84	4.63	5.8	8.57	3.3	4.44	5.71	12.91	19.72	19.09	3.55	2.46	0.35	11.19	9.89	11.54	4.22	9.24	6.37	3.26
Gohir.A08G162500	5.04	9.21	7.96	13.45	18.49	10.19	13.76	2.58	6.77	39.16	51.44	136.38	184.04	21.06	18.9	0.72	41.01	24.63	13.26	30.5	17.32	27.99	45.26
Gohir.A08G164900	0.07	0.62	4.65	6.57	15.42	0	0	0.6	1.37	0.65	0.18	0.1	0.07	0.71	13.8	3.79	12.66	7.9	12.68	0	4.46	1	0.19
Gohir.A08G165500	3.73	4.77	1.5	0.45	2	1.29	1.12	3.7	1.11	0.13	0.02	0.02	0	2.6	1.19	2.7	0.06	0.01	0.04	0.22	0	0.52	0
Gohir.A08G186000	69.75	56.75	29.49	19.69	9.88	8.33	24.16	25.6	31.59	3	7.57	8.02	2.08	6.89	3.64	3.49	0.41	0.1	0.06	1.21	0.03	2.83	0.57
Gohir.A08G186200	2.49	3.53	2.05	0.71	0.43	1.57	0.15	0.55	0	0.43	0.47	0.31	0	2.66	0.18	0.73	0.14	0.09	0.09	1.02	0.07	1.72	0.46
Gohir.A08G186900	1.59	4	1.99	0.58	1.22	0.11	0.05	0.16	0	0.03	0.06	0.02	0	0.89	0.41	0.02	0.01	0.03	0	0	0.03	0.08	0
Gohir.A08G187400	1.09	4.77	3.45	1.03	1.61	0.84	0.99	0.55	0	0.06	0.24	0.03	0	1.02	1.71	1.05	0	1.63	0.05	0	0.18	0.71	1.86
Gohir.A08G187600	95	111.9	87.7	51.19	45.2	11.71	23.61	24.83	28.73	1.46	0.19	0.1	0.71	19.89	8.8	98.91	0	0	0	2.68	0.11	5.42	0.52
Gohir.A09G058100	0.05	0	0	0	0	0	0	0	41.56	0	0	0	34.16	14.59	3.02	0.03	0	0	0	0.06	0	0	0
Gohir.A10G011700	38.14	0	0	0	5.9	10.14	0	0	0	0	0	0	19.48	0	0	0	3.24	0	0	0	0	0	0
Gohir.A10G027400	142.46	205.78	284.62	47.94	19.84	3.54	3.86	9.03	14.48	1.46	1.5	0.47	0.49	18.1	14.97	11.61	5.57	35.57	8.01	39.08	17.81	48.01	25.48
Gohir.A10G029000	0.17	0	0.04	0.27	0.12	0.54	0.68	0.07	0	0.45	1.27	0.37	0	0.02	0.05	0	0	0.04	0	0	0	0	0
Gohir.A10G029100	0.42	0.64	0.75	7.11	6.98	55.35	217.2	1.32	15.56	51.82	243.04	86.69	115.56	6.2	14	0.96	0.86	0.43	0.63	0.69	7.69	1.32	0
Gohir.A10G030000	2.98	0.46	0.17	0.16	1.04	0.96	0.13	0.54	0	0.18	0.04	0	0	0	0	0	0.06	0	0	0	0	0	0
Gohir.A10G030600	2.09	2.07	1.36	0.88	0.99	0.23	0.38	0.98	0	0.2	0	0	0	2.07	0.97	2.3	0	0	0	0	0.12	0.34	0
Gohir.A10G031200	30.7	22.64	12.74	7.29	11.61	5.7	4.13	22.93	11.67	0.35	0.24	0.04	0.13	8.11	4.28	6.67	0.2	0.69	0.22	0.51	0.52	1.74	0.2
Gohir.A10G031700	1.06	0.93	0.39	0.73	1.72	0.45	1.85	0.09	0.37	0.67	0.76	0.11	0.09	1.22	2.01	0.3	0.01	0	0	0.27	0.08	0.48	0.1
Gohir.A10G031800	0.17	0.03	0.25	0.35	1.45	4.32	11.61	1.05	0.2	2.53	5.64	7.92	2.82	4.29	3.34	0.58	0.7	0.74	0.57	0.29	0.34	0.32	1.03
Gohir.A10G032900	20.75	31.89	59.65	149.03	101.26	12.25	8.59	14.41	28.9	103.57	26.53	4.07	2.25	0.15	1.88	27.44	2.2	0.02	0.55	0	0.19	0.07	0
Gohir.A10G033000	38.22	75.93	64.02	67.17	85.37	46.78	90.48	7.59	0.46	62.24	59.55	12.47	2.53	0.02	0.06	12.83	69.13	0	0.44	0	23.84	4.83	0.03
Gohir.A10G033600	9	7.53	3.09	6.19	8.3	2.99	3.02	4.65	0	0.17	0.1	0	0	7.43	8.08	5.5	0.9	0.04	0.35	0.13	0.71	2.24	0
Gohir.A10G033700	0.91	0.54	0.85	0.76	0.6	2.84	2.65	0.62	0.93	0.58	2.38	7.54	3.64	2.88	1.73	0.39	29.6	6.65	29.41	2.43	26.52	3.17	3.17
Gohir.A10G202100	25.02	28.5	22.99	7.33	7.9	6.1	5.47	2.08	8.67	4.21	2.52	2.55	2.3	4.47	2.99	2.68	7.79	3.92	3.83	3.29	4.19	9.11	1.91
Gohir.A10G202300	17.69	49.36	87.66	1.89	0.8	0.74	1.58	0.62	2.54	0.04	0.08	0.04	0	3.36	1.14	0.52	24.52	0.52	1.43	0.99	3.92	3.91	0.49
Gohir.A10G202600	1.5	1.13	0.66	0.84	2.14	8.34	1.21	0.84	0.18	0.91	2.4	28.19	8.28	0.74	0.57	0.63	0.38	0.8	2.24	0.12	0.38	0.32	0.72
Gohir.A10G202800	2.37	0	0	0	0	0.03	0	0	2.71	0	0	0	0.86	0.09	0	0	0.11	0	0.04	0.2	3.37	0	0
Gohir.A10G203100	0.71	1.71	1.77	0	0.48	0	0.71	0	0.73	0.07	0.09	0.72	0.12	0.46	0.74	0	0	0.23	0.53	0	0.21	0.97	1.91
Gohir.A10G203600	11.42	4.73	3.4	1.18	0.39	0.2	0.06	0.4	1.68	0.16	0.14	0	0	0.21	0.61	2.74	1.66	0.06	2.51	0	4.79	0.06	0
Gohir.A10G205000	0.01	0	0.14	0.15	0.16	0.18	0.43	0.09	0	0.68	1.13	2.29	0.15	0	0.05	0	0.03	0.07	0	0.49	0.12	0	0
Gohir.A10G207300	1.28	0.41	0.32	2.26	2.16	0.86	1.01	0.85	0	1.25	0.47	0.76	0.13	0.61	0.3	0.76	0.49	0.04	0	0	0	0.43	0.08
Gohir.A10G207400	8.91	2.23	1.8	1.04	1.1	1.17	0.45	0.64	0.91	0.24	0.13	0.05	0	0.18	0.47	1.35	0.02	0.11	0.03	2.23	0.53	0.07	0.1
Gohir.A10G207800	37.22	44.69	58.33	13.38	13.03	12.74	17.25	3.43	2.01	6.27	5	0.62	0.26	8.48	1.12	1.66	3.1	0.3	3.81	0	1.28	1.83	0.43
Gohir.A10G208400	24.98	5.28	8.51	1.98	2.17	6.4	7.13	1.68	0.85	5.12	4.26	1.9	5.6	1.55	1.08	0.1	2.8	1.62	0.71	0.5	0.39	0.44	0.33
Gohir.A10G210000	0.14	0.8	0.58	3.19	16.07	5.99	14.98	0.52	0	1.61	2.13	0.09	0.68	2.41	0.33	0.16	0.02	0.27	0.63	0.06	0.11	9.74	0.08
Gohir.A11G102600	0.2	1.27	2.08	3.24	3.53	7.67	14.54	0.15	0	21.53	41.37	41.03	55.05	15.06	9.48	2.44	25.19	4.57	18.53	4.86	25.33	8.32	17.43
Gohir.A11G281400	0.06	0	0	0.89	0.22	7.77	7.47	0.05	0	15.18	47.73	8.63	2.99	0.08	0.07	0.04	0.04	0	0.05	0.14	0	0	0
Gohir.A11G281700	15.38	36.71	13.91	7.6	8.45	4.18	12.16	5.31	17.82	0.99	0.14	0	0	18.55	11.01	4.42	0.06	1.26	0.11	0.1	0	4.18	0.31
Gohir.A11G283300	1.39	6.78	3.15	1.5	3.16	3.57	13.38	0.77	5.7	0.43	0.7	0	0	0.68	0.15	0.16	0.93	0.93	0.98	0.16	0.48	1.11	0.7
Gohir.A13G232100	0.48	0.49	0.15	0.1	1.28	9.26	2.15	1.25	1.68	1.22	2.55	14.5	13.04	0.14	0.01	0	2.59	0.5	0.9	0.17	0.8	0.32	0.02
Gohir.A13G232800	5.21	9.15	11.45	13.46	13.34	22.05	58.37	9.37	31.89	6.78	77.38	366.87	430.08	22.95	36.02	2.87	4.32	4.31	6.24	0.57	25.07	3.05	1.8
Gohir.D02G035800	2.09	2.63	2.71	0.82	1	0.8	1.01	0.86	1.33	0.63	1.57	3.72	5.2	1.56	3.02	0.12	1.41	1.34	1.88	0.14	1.79	1.15	0.08
Gohir.D02G036000	4.23	2.17	0.95	3.29	5.22	5.04	3.88	0.54	1.43	10.83	21.39	40.19	0.44	7.36	6.21	0.93	2.51	1.57	1.88	6.15	5.77	2.54	1.9
Gohir.D02G169600	2.05	5.56	7.86	307.61	261.7	149.52	228.48	28.22	0.59	1053.73	810.54	102.03	37.73	0.15	57.55	26.58	50.81	226.1	243.6	142.35	2.35	9.02	216
Gohir.D02G169800	80.29	26.44	36.85	2.85	4.4	106.92	301.48	214.85	394.88	16.59	36.13	5.1	1.51	0.23	0.34	0.24	2.99	0.04	0	0.44	0.31	1.41	0
Gohir.D02G182200	0.86	8.07	35.27	53.73	24.45	1.1	2.91	5.96	58.07	16.06	17.54	8.62	11.14	1.58	1.33	11.95	6.15	12.07	24.45	12.27	14.5	8.22	34.22
Gohir.D02G182300	0.08	0.11	1.14	0.52	0.38	0.35	0.53	0.29	0	2.51	2.67	3.82	4.37	0.05	0.18	0	3.85	0	12.68	0.38	2.89	0.6	0.14
Gohir.D02G182500	33.48	73.15	95.91	15.41	6.04	2.19	0.45	0.95	0	2.08	0.79	0.1	0.29	1.91	6.45	16.66	23.31	5.88	4.86	6.88	0.85	1.68	4.33
Gohir.D03G133400	0.17	0	0	0	0.3	7.97	11.41	0.47	2.51	77.64	146	78.32	40.29	0.89	1.9	0.68	0.2	1.78	1.12	0.62	1.31	0.69	1.76
Gohir.D03G134100	0.24	1.69	0.58	19.62	16.98	2.33	2.65	1.58	5.83	25.06	8.82	0.68	0.68	2.09	1.04	3.83	1.13	0.66	1.78	5.49	0.76	1.23	28.06
Gohir.D03G136300	4.71	2.88	3.87	11.7	10.99	7.51	10.1	2.87	4.34	1.9	12.16	47.84	74.09	7.75	9.38	1.34	0.44	1.62	0.89	1.28	2.5	1.89	0.33
Gohir.D03G137400	0.04	0	0	0	0	0.41	0.18	0.29	0	0.55	3.08	4.99	0.72	0	0.02	0	0.04	0	0.02	0	0.06	0	0
Gohir.D03G137900	33.86	47.34	21.49	19.95	14.52	22.83	13.54	8.99	17.15	31.03	12.96	8.19	0.74	3.82	10.77	3.41	0.17	6.86	0.45	2.06	0.32	50.72	1.32
Gohir.D03G138100	0	0	0	0	2.31	2.46	0	4.43	0	0	8.68	2.85	7.86	0	0	0	0	0	0	0	1.13	0	0
Gohir.D03G150900	225.84	137.26	181.84	119.18	88.85	180.71	134.66	75	36.9	21.67	24.32	4.2	5.5	46.58	78.57	53.81	43.15	6.38	15.97	0.4	21.2	9.7	0.09
Gohir.D03G151700	1.46	0.42	1.13	3.28	8.85	16.09	56.26	3.23	12.98	41.38	626.06	1696.93	1557.74	47.49	200.32	20.13	15.09	4.57	78.81	15.6	15.54	3.62	10.05
Gohir.D03G151800	1.15	1.37	3.01	0.98	0.21	0.61	0.8	0.04	0	0.05	0.35	0.4	0	0.54	1.3	0.76	0.18	0.51	0.55	0.22	0.61	1.15	0.42
Gohir.D04G005300	0.51	0.05	0	0.15	1.28	8.63	35.41	2.4	0	389.31	405	68.5	1.21	0	0	0.05	0.11	0	0	0.05	0	0	0
Gohir.D04G005400	20.11	34.12	19.61	104.91	104.72	2.94	5.09	13.85	2.84	37.44	26.6	1.4	0.36	0.01	0.15	35.18	0.26	5.51	0.62	0	0.01	0.22	5.56
Gohir.D04G006300	8.77	5.19	3.03	2.62	4.12	1.71	1.17	2.84	0.32	0.57	0.48	0.52	0.65	4.04	2.71	1.11	0.29	0.14	0.21	0.46	0.4	0.67	0.14
Gohir.D04G007000	0.22	2.88	0	0	0	0.09	0.18	0	0	0.6	0.14	0.14	0	0	0	0.15	0.35	0	0	0	0.26	1.06	0
Gohir.D04G007500	26.33	35.19	22.26	6.46	10.58	8.39	6.76	40.39	3.24	6.93	4.38	1.2	0.83	7.71	5.4	1.67	0.33	2.75	0.57	1.21	0.48	3.66	2.23
Gohir.D04G007600	3.62	3.88	5.51	173.19	178.48	57.55	28.93	31.29	10.6	281.79	204.64	344.27	31.36	2.59	9.12	35.12	0.22	3.42	0.09	5.39	0.11	1.25	7.32
Gohir.D04G008000	50.76	48.43	37.95	75.91	89.97	20.76	2.36	29.63	3.32	5.19	1.39	0.14	0.46	25.23	45.16	5.78	0.52	0.38	3.69	1.03	1.32	13.82	0.34
Gohir.D04G008300	24.46	22.83	10.42	14.29	9.39	3.24	1.7	4.44	4.58	2.46	0.83	0.16	0.21	8.37	6.72	3.32	0.05	0.15	0.09	1.01	0.04	1.94	1.1
Gohir.D04G008600	9.91	3.84	19.23	52.67	36.4	23.17	18.67	6.04	55.22	187.72	44.04	11	0.93	17.58	23.33	21.34	5.32	15.77	8.34	22.83	5.21	9.39	28
Gohir.D04G060000	5.06	4.28	3.45	5.79	6.59	3.49	3.14	4.79	7.43	2.46	1.69	0.51	0.59	0.51	0.45	0.98	0.12	0.13	0.39	0.46	0.17	1.63	0
Gohir.D04G062500	18.08	12.88	8.15	9.04	5.05	4.75	3.33	2.11	2.49	3.08	1.82	0.41	1.24	2.8	1.73	2.46	0.13	0.53	0.26	1.36	0.04	0.81	0.25
Gohir.D04G063900	3.57	2.38	2.26	0.09	0.97	0.44	0.32	0.2	0	1.77	0.64	0.15	0	2.8	0.74	0.03	0.03	4.38	0.58	0.12	0.81	3.19	0.71
Gohir.D04G064200	0.57	1.45	2.9	1.54	0.47	0.31	0.11	0	0	0.22	0.07	0.04	0	2.38	0.02	0.13	0	0.06	0	0.31	0	0	0.13
Gohir.D04G065000	4.56	2.42	2.7	17.29	10.73	4.27	2.93	2.67	2.75	28.72	5.97	1.48	2.95	3.15	1.35	0.82	3.69	2.7	2.64	3.39	1.54	1.1	2.12
Gohir.D04G065500	48.69	48.85	55.36	21.48	15.4	0.99	1.64	3.24	1.9	1.42	0.78	0.54	0.71	4.49	2.57	5.16	0.38	0.92	0.74	0.48	0.89	1.72	0.44
Gohir.D04G065700	1.73	2.56	1.13	1.1	0.78	0.46	1.23	0.1	1.15	1.85	4.53	2.82	3.72	0	0.01	0.39	0.2	0	1.55	0.17	0	0	0.06
Gohir.D04G066600	3.1	22.69	18.38	1.05	1.86	1.05	1.14	0.12	0	0.63	0.43	0.2	0	15.97	17.13	2.52	2.32	2.73	3.86	7.5	3.66	11.7	2.82
Gohir.D04G068000	0.07	0.01	0.01	0.11	0.13	0.21	0.15	0.11	0.09	0.52	0.48	1.72	3.45	0.1	0.21	0.02	0.02	0.02	0.04	0.07	0.08	0.01	0.07
Gohir.D04G068200	0.81	2.53	0.03	0.42	0.31	0	0.32	0	0.39	0.03	0.28	0	1.17	0.2	0.41	0.49	0.34	1.37	0.51	0	0.23	0	0.27
Gohir.D04G068900	4.17	3.69	8.47	5.31	3.39	1.77	2.98	2.12	10.13	1.82	0.85	0.41	0.55	0.66	0.18	0.2	0.03	0.23	0	0.21	0.05	0	0
Gohir.D04G069200	0.22	0.21	0.04	5.68	12.97	0.19	0.72	0.48	0	2.9	1.53	0.09	0.31	0.41	0.4	0.02	0.04	0	0	0	0	0	0.11
Gohir.D04G069600	0.06	0.58	0.42	0.8	0.62	2.31	3.26	0.24	0.8	0.38	0.32	1.16	1.48	0.66	0.3	0	0	0	0	0	0.06	0	0
Gohir.D04G069900	3.08	2.84	2.28	1.15	1.52	1.42	1.61	1.15	0.52	0.68	0.34	0.14	0.38	1.96	0.88	1.25	0.35	0.08	0.06	0.03	0.05	0.22	0.32
Gohir.D06G093400	17.16	11.93	20.74	27.96	21.08	6.39	9.78	2.2	0.33	13.16	6.06	51.61	0.13	0.02	0.1	0.06	0.01	0.03	0	0	0.01	0.06	0.32
Gohir.D06G133800	15.84	56.72	33.23	3.24	2.35	2.59	1.79	2.32	1.64	2.13	1.34	1.59	2.02	3.41	2.46	0.87	0.59	1.23	0.74	1.39	1.58	1.27	1.46
Gohir.D06G134000	11.73	14.12	15.53	6.61	4.26	2.08	3.31	10.15	7.05	1.14	0.88	0.84	0.74	1.98	1.84	1.34	0.1	0.91	0.38	1.65	0.09	1.4	3.17
Gohir.D06G134100	0	0	0	0	0	0.03	0	0	0	0	0	0.29	1.44	0.12	0	0.06	0	0.13	0	0	0.15	0.07	0
Gohir.D06G138400	2.44	0.85	1.38	0	0	0.48	3.51	1.13	5.55	0	0	0.03	0	3.54	0.94	1.18	0.25	0.2	0	0	0.13	0.76	0
Gohir.D06G143300	4.67	1.45	4.7	7.92	0.81	0.69	3.23	1.63	0	10.58	6.27	3.66	0	5.48	1.37	0	0	5.94	0	0	3.59	0	3.79
Gohir.D06G146600	105.64	249.69	114.57	34.04	51.33	8.7	35.25	6.54	26.62	1.14	0.11	0	0	36.31	14.82	203.88	12.52	0.56	1.65	1.32	1.32	12.49	0.97
Gohir.D06G146700	2.55	0.11	0.32	0.91	0	0.23	0.09	0.08	0	0	2.62	1.54	2.22	0.47	0.1	0.33	2.47	0.1	0.12	0	0.37	0.32	0.65
Gohir.D06G172500	10.13	5.67	5.87	11.15	9.58	6.95	5.34	16.27	10.22	3.43	1.88	0.46	0.05	0.26	0.88	0.12	0.06	0.62	0.11	0.57	0.31	1.83	0
Gohir.D06G172600	0.51	0.07	0.1	1.07	1.71	0.28	0.34	0.12	0.47	2.62	2.82	1.6	0.34	0.11	0.01	0.46	0.01	0.22	0.02	0	0.03	0.04	0
Gohir.D09G121700	11.96	5.01	4.37	2.92	3.15	5.69	5.61	2.48	1.78	1.5	0.65	0.07	1	7.87	7.47	0.74	0.16	1.06	0.06	0.27	0.15	8.05	0.22
Gohir.D09G121900	5.99	2.18	3.06	0.68	0.57	1.67	0.24	0.59	0.34	0.42	0.13	0.29	0.26	0.88	1.27	1.73	0.39	0.59	0.42	1.22	0.37	0.96	0.92
Gohir.D09G132200	0.07	0	0	0.32	0.02	0	0	0.03	3.22	0	0.02	0	8.01	0.09	0	0.17	0	0	0.14	0	0.07	0.07	0
Gohir.D09G172000	0.06	0.63	0.19	1.48	1.88	0.91	3.23	0.44	0	17.3	7.62	0.29	0.12	2.67	1.75	2.47	0.18	0.82	0.6	0.29	0.07	1.68	0.37
Gohir.D09G172700	1.1	5.25	2.28	2.61	1.48	4.07	1.49	0.79	0.93	0.37	0.18	0.06	0.39	0.91	0.81	0.43	0.12	0.69	0.19	0.11	0.17	1.45	0
Gohir.D09G179600	0.44	3.19	1.01	0.8	1.8	1.26	0.53	0.41	0	1.64	0.72	0.08	0.49	0.1	0.11	0.02	0.07	0.14	0.12	0.09	0.04	0.04	0
Gohir.D09G181000	0.77	0.06	0.78	1.45	1.54	0.56	1.2	0.57	1.32	2.13	2.85	0.62	1.26	0.12	0.36	0.06	1.17	0.16	0.53	0.22	0.74	0.11	1.04
Gohir.D09G181600	5.65	63.21	114.7	0.98	0.53	6.59	1.06	1.07	1.98	0.64	0.59	0.58	1.76	12.95	23.38	12.4	9.4	13.77	10.32	7.57	16.22	12.39	35.45
Gohir.D09G182100	312.73	381.81	847.36	160.9	23.26	21.42	27.65	15.93	114.38	6.2	6.44	1.85	2.13	10.71	3.13	25.49	0.92	20.38	2.52	16.44	1.91	20.8	4.1
Gohir.D09G183300	1.57	0	0.04	0	0.38	0.85	0.96	0.15	0.16	0	0	0	0	0	0	0.94	0	0	0	0	0	0.38	0
Gohir.D09G183500	0.3	0.1	0.11	0.5	0.17	0.11	0.11	0.13	0	1.42	0.28	0.31	0	0.32	0	0.05	0.2	0.07	0.14	0	0.05	0.24	0
Gohir.D09G183800	2.79	2.82	1.3	0.43	1.78	0.49	1.25	0.51	1.35	0.11	0.14	0.06	0.1	6.27	2.35	0.18	0.37	0.15	0.04	0	0.86	1.01	0.06
Gohir.D09G184400	7.16	1.58	2.16	4.43	2.88	1.13	0.92	1.29	0	0.22	0	0	0	1.94	0.41	0.54	0.39	0.16	0.07	0.81	0	0.47	0.29
Gohir.D09G184700	0.56	1.1	1.37	0.2	0.21	0.36	0.38	0.11	0.52	0.03	0.08	0.08	0.29	0.47	0.22	0.02	0.28	0.37	0.25	0.69	0.63	0.13	0.7
Gohir.D09G185200	0.02	0	0	0	0.03	0	0	0	0	0	0	0	5.35	0.72	0	0	0.26	0.25	0.74	0	0.96	0.32	0
Gohir.D11G103900	0	0.14	0	0.36	2.24	0.94	0.61	0.31	0	6.1	11.6	3.88	0.41	0	4.17	0.46	3.16	0	0.34	0	0.25	0.25	0
Gohir.D11G104000	4.66	23.29	11.3	59.44	58.56	5.18	0.67	3.21	0.85	0.61	0.21	0.12	1.12	3.61	0.04	0.12	8.5	31.92	12.27	0.52	13.26	28.48	0.39
Gohir.D11G104600	5.45	8.08	5.75	0	2.47	0	0	1.57	0	1.88	0	0	0	0	1.26	0	0	0	4.47	0	0	0	0
Gohir.D11G105900	30.47	56.28	44.51	19.26	18.12	5.57	7.5	6.97	7.14	1.65	2.34	0.07	0.6	0.14	0.06	7.09	0	0.05	0	0.08	0.01	0.19	0
Gohir.D11G106700	0.01	0.52	4.87	7.75	11.99	0.24	0.19	0.34	0	3.31	2.24	2.02	0.57	1.69	0.11	0.65	0.04	1.17	0.38	1.29	0.01	0.69	4.94
Gohir.D11G108800	0.35	7.53	3.31	2.21	4.83	8.43	4.13	1.83	9.51	29.68	22.76	8.21	14.02	5.22	5.2	7.73	1.2	3.71	2.7	0.95	2.32	1.56	7.59
Gohir.D11G110600	4	50.91	49.36	1.96	1.29	0.71	0.25	0.5	0	0.46	0.18	0.16	0.33	13.3	9.09	3.18	5.69	40.22	7.04	2.69	3.35	11.43	6.94
Gohir.D11G111200	0.32	0.12	0	0	0.16	5.26	9.48	0.6	3.14	1.24	21.87	3.94	0.2	0.5	1.16	1.11	14.15	4.28	14.13	0.43	10.36	1.09	1.37
Gohir.D11G112500	11.93	24.36	11.88	67.81	44.97	19.81	111.48	8.81	23.89	13.36	134.51	507.61	326.31	36.66	81.47	23.18	30.5	5.14	14.02	4.53	28.91	15.5	6.11
Gohir.D11G112600	35.05	84.77	81.87	8.21	3.36	0.33	0.98	0.17	0	1.11	0.85	0.57	0	3.8	0.45	1.06	10.44	5.93	33.03	5.18	20.28	2.56	11.78
Gohir.D11G114000	2.89	9.39	29.41	141.17	88.4	25.02	30.92	4.28	4.37	37.01	34.17	46.91	63.58	17.74	6.28	7.49	0.76	1.75	1.18	0	2.9	1.12	2.56
Gohir.D11G114200	8.5	44.41	14.5	0.97	1.54	6.86	3.66	1.36	1.04	3.07	2.52	2.39	2.21	13.5	17.28	5.06	7.87	3.55	6.41	1.76	7.83	1.74	3.56
Gohir.D11G114800	15	15.66	4.83	2.87	11.74	7.85	5	13.21	1.89	0.97	0.69	0.51	1.08	11.75	5.61	6.24	0.2	0.55	0.42	2.52	0.18	2.68	0.33
Gohir.D11G116100	5.38	19.6	6.64	1.9	2.06	3.66	3.48	0.8	1.53	0.79	1.16	0.61	1.5	2.31	1.32	0.93	9.28	3.85	3.01	4.55	6.05	2.83	2.33
Gohir.D11G116600	1.42	0	0	0	0	0.15	0.57	0	0	0.18	0	0	0	0	0	0.05	0	0	0	1.67	0	0	0
Gohir.D11G117000	28.17	28.79	27.62	17.52	12.09	0.26	0.77	1.83	3.65	0.64	0.09	0	0	2.43	2.8	21.5	0.08	0.08	0.09	0.3	0.05	0	0.26
Gohir.D11G117200	12.58	14.63	21.32	7.16	9.33	13.6	11.46	4.54	3.06	5.06	9.46	20.68	86.64	2.8	4.47	2.35	1.65	6.08	2.54	8.07	5.07	5.33	2.09
Gohir.D11G118400	86.59	34.07	12.67	26.7	28.04	4.75	2.3	7.49	3.43	7.16	0.68	0.03	0.41	27.06	10.7	20.15	0.14	3.13	1.12	20.52	0.47	38.92	8.34
Gohir.D11G120300	0.18	0	0.18	0.29	0.3	1.59	4.05	0.06	0	8.7	63.2	13.1	7.64	13.47	12.94	0.1	0.75	0.38	0.95	0	5.39	1.97	0.17
Gohir.D11G120900	4.61	0.07	0.06	0.08	0.65	0.55	0.06	0	2.41	0.21	0.05	0.15	0	0	0	0	0	0	0	0	1.15	0	0
Gohir.D11G121900	0.78	0.53	0.13	2.48	3.01	1.02	0.75	0.5	0	5.52	6	0.31	0	3.68	2.81	0.47	0.32	0.39	0.18	0.58	0.03	0.68	0
Gohir.D11G122800	1.61	2.44	1.27	1.04	0.47	0.37	0.66	0.97	0	0.06	0.12	0	0	1.37	0.23	1.07	0.06	0.23	0.1	0.5	0.12	0.32	0
Gohir.D11G123500	36.05	86.75	94.22	16.49	8.94	4.27	1.87	8.68	4.14	3.15	0.55	0.09	0.32	0.61	0.69	0.92	0.03	0.21	0	0.26	0.03	0.25	0.39
Gohir.D11G125700	1.66	0	0.86	0	0	0.64	0.4	1.81	0	0	0	0.04	0	0	0.02	0.43	0	0.19	0	0	0.47	0.12	0
Gohir.D11G126900	0.12	0.24	1.36	4.8	3.03	0.02	0	0.06	3.1	0.61	0.12	0.05	0	0.06	0.19	0.05	0.06	0	0	0.11	0	0.09	0
Gohir.D11G127300	0.79	0.47	2.11	12.72	21.64	2.16	4.17	0.47	8	12.65	11.3	19.03	100.78	12.5	14.41	0.41	0.81	2.9	4.09	11.47	11.11	5.08	1.39
Gohir.D11G128500	0.27	0.75	0.6	1.38	5.07	7.69	2.66	1.82	0.19	0.55	0.81	0.04	0.06	2.27	4.79	0.03	0.02	0	0	0	0	0.28	0
Gohir.D11G129700	0	0	0	0	0	0.3	0	1.56	3	0.03	1.05	8.97	19.03	30.22	14.9	0.16	6.88	0.22	3.32	0	17.08	0.78	0.25
Gohir.D11G129800	2.19	0.93	0.42	0.68	1.03	0.16	0.1	0.03	0	1.12	0.51	0.14	0.07	1.55	0.09	0.07	0.02	0.28	0.18	0.25	0.04	0.35	0.15
Gohir.D11G130000	2.83	10.31	7.95	2.07	1.26	1.45	1.82	2.65	1.53	0.55	0.09	0.1	1.47	0.41	0.27	0.28	0.04	0.01	0.39	0.15	0.37	1.12	0
Gohir.D11G131700	0.12	0	0.23	1.39	1.34	0.96	0.15	0.64	0.22	1.6	0.36	0.11	0	0.8	0.27	0.1	0.06	0.05	0.08	0	0	0.27	0
Gohir.D11G131800	1.61	1.68	3.72	16.32	12.32	2.67	1.6	2.57	1.75	9.65	4.25	0.39	0.03	5.99	2.32	0.86	0.33	1.07	1.09	1.23	0.32	1.2	1.07
Gohir.D11G131900	145.36	258.26	218	185.53	139.88	34.06	62.56	48.84	41.64	223.85	77.16	37.11	24.78	32.66	19.19	75.3	18.58	10.2	24.82	7.2	40.5	10.01	7.33
Gohir.D11G186200	55.73	47.88	37.4	12.25	11.57	13.39	14.4	18.95	22.75	1.92	1.45	0.49	1.6	12.68	8.71	7.53	2.68	6.89	1.69	3.19	8.27	15.77	8.32
Gohir.D11G246400	3.77	10.89	2.35	65.22	68.64	9.98	12.12	2.81	3.17	255.02	121.68	80.88	35.7	20.62	40.2	72.08	0.56	0.26	1.63	1.2	0.97	1.82	1.14
Gohir.D11G246500	0.07	1.38	1.05	95.52	79.72	12.32	19.07	2.61	0	315.18	134.93	61.06	0	27.12	27.9	65.17	2.58	0.35	4.02	0.38	0.9	1.08	0.47
Gohir.D11G246900	0.17	0.07	0.34	0.57	0.55	0.06	0.1	0.02	0	0.89	0.63	1.02	0.26	0	0	0	0	0	0	0	0.02	0	0
Gohir.D11G247500	0.59	0.35	0.23	0.32	0.23	0.81	0.34	0.57	0.93	1.28	0.7	0.4	0.02	0	0.05	0.11	0.18	0.09	0.32	0.17	0.51	0.01	0.05
Gohir.D11G247700	1.55	1.52	0.6	3.1	0	0.45	0.31	0	0	0.28	0.65	0	0	0.21	0	0	0	0	0	0	0	0	0
Gohir.D11G254400	6.3	6.19	5.7	4.13	4.49	3.63	3.07	5.1	2.33	0.54	0.86	0.02	0	0.64	0.09	3.96	0.31	1.07	2.29	0	0.11	0.32	0.1
Gohir.D11G255100	11.06	4.44	4.36	3.13	4.6	1.35	1.51	0.51	0	1.55	0.88	0.02	0.06	0.65	0.09	0.06	0.53	0.07	0.07	0	0.23	0.11	0.03
Gohir.D11G256600	2.73	3.91	1.06	0.96	1.06	0.72	0.72	0.68	0.27	0.12	0.02	0	0	0.75	0.34	0.63	0.03	0	0	0.03	0	0.16	0
Gohir.D11G258900	0	0	0	0	0	1.45	0	2.34	0	3.89	0	0	0	0	0	0	0	0	0	0	0	0	0
Gohir.D11G259600	7.29	0.01	0.11	0	0.01	0.04	0.04	0	0	0	0.04	0	0.18	0.02	0.03	0	0	0	0	0.44	0.07	0	0
Gohir.D11G260300	27.57	13.63	13.11	4.45	1.99	0.47	1.44	0.07	0	0	0.07	0	0	1.84	1.09	4.09	0.41	0.82	1.06	0.51	1.12	0.16	0.19
Gohir.D11G261100	100.25	45.38	43.8	35.92	59.12	14.76	23.99	15.08	50.14	9.39	11.04	1.59	1.12	3.57	8.13	6.09	0.11	12.06	0.19	7.29	1.01	29.18	4.82
Gohir.D11G261200	2.4	1.45	1	0.59	0.66	0.14	0.09	0.46	0.17	0.11	0.14	0.03	0	0.04	0	0	0.02	0.19	0.01	0	0	0.06	0.05
Gohir.D11G262100	0	0.05	3.65	0.67	0.33	0	0	0	0	0	0	0	0	0.19	0.17	0.34	0.04	0.62	1.1	0.48	0.07	0	0.51
Gohir.D11G266900	3.42	4.44	2.56	1.38	1.33	0.28	0.64	0.58	0.27	0.08	0.08	0.26	0.48	0.46	0.19	0.63	0.04	0.12	0	0.14	0.03	0.06	0
Gohir.D11G320400	51.07	44.11	19.56	20.73	27	11.91	10.29	5.9	33.41	2.49	1.08	1.88	0.6	20.47	23.17	29.39	0.08	0.04	0.09	1.8	0.05	5.83	0
Gohir.D11G320900	36.7	508.94	317.44	13.32	3.95	10.96	18.65	3.34	8.57	3.09	5.79	0.55	1.16	38.18	58.53	19.32	36.19	27.99	15.79	13.2	8.91	14.78	24.48
Gohir.D11G321500	23.38	22.71	8	12.46	20.45	10.07	7.61	8.16	2.55	4.1	1.4	0.64	0.89	17.06	9.35	5.92	0.12	0.36	0.45	0.84	0.23	2.78	0.31
Gohir.D12G002500	17.41	11.24	8.65	6	3.56	1.65	2.36	1.13	2.3	0.06	0.1	0.06	0.89	0.22	0.41	0.77	0.04	0.98	0.04	1.04	0	4.27	0.68
Gohir.D12G002600	20.09	13.74	11.06	6.75	6.42	4.17	4.38	4.09	0.91	1.65	0.97	0.74	2.7	2.88	5.44	2.67	0.92	5.74	0.43	3.09	0.48	8.5	2.6
Gohir.D12G002900	21.02	16.04	18.8	7.8	5.64	23.54	17.61	2.79	0.7	2.91	1.02	0.06	0	2.24	1.17	1.6	0.06	0.01	0	0.23	0.02	0.65	0.08
Gohir.D12G003400	2.1	1.18	0.28	0.4	1.06	3.01	2.4	1.23	1.58	1.18	8.03	1.67	1.42	0.46	0.15	0.13	0.07	0.26	0.03	0	0	0.29	0
Gohir.D13G233300	10.87	5.99	3.29	44.2	48.33	11.54	12.51	8.39	0.85	29.65	23.34	28.22	22.25	7.97	7.37	2.68	0.91	0.03	0.63	0.59	0.48	1.12	0.27
Gohir.D13G233600	367.69	1006.93	410.25	70.05	137.67	23.56	69.77	43.8	101.06	5.11	0.65	0	1.52	85.02	43.23	535.49	0.37	0	0.19	9.07	0.57	15.27	5.34
Gohir.D13G234100	450.9	944.02	558.23	96.5	124.69	35.34	52.43	50.97	56.28	5.09	2.54	0.99	3.02	115.31	50.95	437.89	17.12	11.56	13.3	19.24	7.7	27.61	16.37
Gohir.D13G234400	6.13	205.99	123.89	0.19	0.12	8.29	0.72	3.13	1.17	0	0.14	0.14	0.21	76.42	56.43	51.52	75.19	39.99	56.94	24.23	33.28	19.64	58.55
Gohir.D13G234600	0.54	2.05	0.52	418.82	308.52	30.46	9.59	12.13	0.54	507.27	90.77	39.69	93.59	23.5	13.32	20.4	0.82	0.44	0.19	27.61	3.01	5.63	5.04
Gohir.D13G234800	1.69	0.51	0.31	0.12	0.29	0.51	0	0	0	0.09	0.08	0.08	0	0.29	0.17	0.08	0	0	0	0	0	0.2	0

[truncated: 8 more sheets: Supplementary Note 4,Table 8, Supplementary Note 5,Table 2, Supplementary Note 5,Table 3, Supplementary Note 5,Table 4, Supplementary Note 5,Table 5, Supplementary Note 5,Table 6, Supplementary Note 5,Table 7, Supplementary Note 5,Table 8]
